# Supplementary material for: The molecular dynamics of subdistal appendages in multi-ciliated cells
Source: Nat Commun. 2021 Jan 27;12:612. doi: 10.1038/s41467-021-20902-4 (PMC7840914; doi:10.1038/s41467-021-20902-4)
Supplement: Supplementary file 10 — Source data [file 41467_2021_20902_MOESM10_ESM.xlsx]

## Sheet: Figure1
Fig1d	Axial distance from FOP (nm)					Axial thickness (nm)		Fig1e	Radial distance (nm)							Fig1g					Fig1k	Percentage of BBs
	ANKS1A-VN	ODF2	CNTRL	Centrin	CEP164	FOP			CEP164	FOP	Centrin	CNTRL	ODF2	ANKS1A-VN								Undifferentiated		Immature		Mature
	-250.175	100.01	25.058	25.003	226.437	625.06			536.633	485.093	182.703	503.583	503.583	378.558								+++	-++	+++	-++	+++	-++
	-75	-250	250	-25.059	202.394	525.241			602.213	521.353	211.598	341.956	227.971	421.738								100	0	72	28	49.1803	50.8197
	-250.36	100	75.081	50.004	100.03	500			578.756	502.635	212.846	423.913	423.913	445.949								100	0	65	35	51.7241	48.2759
	-250.2	-75.011	-125.106	75.071	175.048	575.083			593.056	469.41	177.584	456.922	456.922	542.506								100	0	89.8305	10.1695	60.7843	39.2157
	-275.046	-50.03	425	100.166	325.741	525.753			559.234	508.246	188.129	395.98	329.487	505.871								0	100	59.322	40.678	58.0645	41.9355
	-475.066	-125.019	-125.01	-50.061	176.077	576.519			575.839	491.703	230.186	398.438	398.438	530.855								0	100	82.6087	17.3913	50.6849	49.3151
	-275.038	-75.04	-150.016	304.138	300.854	400.059			610.033	510.674	248.722	358.416	445.214	381.659								0	100	84.5238	15.4762	59.322	40.678
	-225.272	174.98	-25.003	551.01	300.26	575.066			571.17	501.524	205.399	451.528	454.066	366.936								0	100	85.7143	14.2857	57.3529	42.6471
	-700.416	-125.012	100.014	100.347	50.308	375.387			574.143	504.14	250.147	214.675	310.868	490.452								100	0	86.2069	13.7931	44	56
	-100.02	-150.267	-50.006	125.486	200.444	657.272			645.322	457.952	230.996	297.924	372.906	387.559								100	0	73.2394	26.7606	46.2687	53.7313
	-25.074	-125.068	-25	275.394	277.026	475.164			501.152	452.211	220.495	331.456	451.537	349.28								0	100	72.4138	27.5862
	-425.568	-25	50.011	-25.031	250.655	450.623			612.667	490.273	217.027	426.782	426.782	355.373								100	0
	-400	25.013	225	100.037	175.342	450.134			589.275	467.039	188.167	408.635	408.635	445.739								100	0
	-150.019	-175.083	-200.522	225.021	500.038	675			607.346	474.272	165.179	364.885	259.185	506.351								0	100
	-200	-100.311		225.247	125	701.004			552.893	465.343	185.616	368.712	462.746	563.103								100	0
	-100			150.52	0	627.673			574.384	497.771	205.719	403.3		650.153								0	100
	-100.011			-150.045	404.26	578.177			498.434	449.42	201.457	362.547		627.775								0	100
	-350			-25.004	275.462	785.69			538.151	492.156	189.79			668.442								0	100
				75	350.891	550.665			542.973	487.574				626.324								0	100
					303.815	500.831			527.758	480.411				560.357								100	0
					100.01	550.951				489.303				633.825								0	100
					325.501	600.092				535.979				658.597								0	100
					177.342	600.83				504.145												0	100
					326.551	500.142				469.888												100	0
										465.007												0	100
										480.257												100	0
										510.846												0	100
										474.064												0	100
										474.457												100	0
										508.528												0	100
										502.317												0	100
										536.854												100	0
										484.175												0	100
										476.132												100	0
										495.543												0	100
										484.46												0	100
										502.362												0	100
										482.185												0	100
										483.773												0	100
										499.484												100	0
										441.602												0	100
										492.687												0	100
										462.608												100	0
										480.435												0	100
										462.014												0	100
										460.725												0	100
										475.801												0	100
										486.37												100	0
										443.011												100	0
										466.888												0	100
										475.355												100	0
										479.37												100	0
										508.862												0	100
										522.081												0	100
										507.924												100	0
										496.415												0	100
										494.167												0	100
										478.637												100	0
										527.985												0	100
										497.684												0	100
										493.427												0	100
										485.018												0	100
										488.596												0	100
																						100	0
																						0	100
																						0	100
																						0	100
																						100	0

## Sheet: Figure2
Fig2d	Central angle of FOP			Fig2f	Relative ODF2 intensity			Fig2g	BB number per cell			Fig2j	The height of BF (nm)			Fig2k	Central angle of BF
	ANKS1A+/+	ANKS1A-/-			ANKS1A+/+	ANKS1A-/-			ANKS1A+/+	ANKS1A-/-			ANKS1A+/+	ANKS1A-/-			ANKS1A+/+	ANKS1A-/-
	118.772	68.806			1.46745	0.496347			46	86			213.938	231.968			109.8	92.6
	100.046	79.521			1.90757	0.637179			53	74			204.199	228.093			112.1	97.7
	106.618	75.903			1.70328	0.530567			60	51			215.968	251.899			96	95.1
	86.959	56.944			1.41679	0.496036			52	84			216.614	213.34			94.8	94.8
	112.126	79.013			1.51401	0.791746			44	54			209.993	287.592			110.4	74.6
	103.144	56.401			1.41155	0.685647			66	57			206.372	248.251			101	88.4
	121.23	39.535			0.897179	0.902554			38	58			218.919	245.187			93.4	82.7
	110.467	63.82			0.870285	0.801491			71	52			213.474	252.329			105.6	82.6
	107.146	80.129			1.01381	0.974931			68	68			216.978	221.493			98.2	82.3
	110.167	49.545			0.914021	0.67189			34	57			213.166	216.034			93.6	85.4
	111.062	68.307			0.92134	0.450891			45	87			198.452	229.796			111.8	93.8
	124.38	0			0.752848	0.612944			67	63			208.079	233.565			95.2	90.3
	120.33	29.961			0.968606	0.49859			60	49			201.692	256.895			99.3	93.9
	129.07	23.857			0.662593	0.594573			52	63			229.897	253.213			96.2	78.4
	108.65	80.272			0.912048	0.633347			67	65			202.838	270.185			95.9	87.9
	80.394	82.569			0.765412	0.632081			42	76			190.938	239.209			108.1	102.2
	102.253	87.573			0.770737	0.710035			62	55			209.004	243.731			113.3	87.1
	140.13	93.81			0.805782	0.777264			70	71			209.414	246.407			98.8	88.6
	129.948	59.226			0.75429	0.772415			77	64			199.651	215.677			108.5	96.1
	124.831	82.569			0.841826	0.710017			84	52			189.461	250.625			115.6	94
	147.497	74.607			1.16916	0.785993			72	56			217.694	235.727			123.4	88.8
	116.053	73.286			0.957236	0.510958			58	71			216.175	202.404			118.2	98.3
	128.279	39.843			1.16715	0.618664			66	54			218.931	269.081			101.3	99
	110.772	25.672			1.41196	0.744671			46	62			210.983	277.058			98	79.9
	133.962	122.106			1.3632	0.844746			66	62			180.308	295.956			107.4	91.3
	120.027	55.041			0.951087	0.695591			56	57			219.161	261.268			107.4	87.9
	142.794	94.604			0.615864	0.477363			47	75			196.175	235.542			108.2	87
	124.775	67.986			0.586762	0.916933			56	43			202.31	202.125			109.3	98.3
	143.181	100.109			0.619282	0.704072			49	70			232.895	263.643			108	80.2
	87.069	94.341			0.645695	0.773117			61	45			166.802	192.979			111.2	89.9
	102.436	99.556			0.620928	0.742159			51	51			161.318	215.261			110.7	88.8
	108.53	75.739			0.574322	0.656919			51	47			163.123	232.234			105.8	87
	84.024	25.493			0.685083	0.576589			50	68			255.103	225.665			91	90.2
	139.359	90.837			0.60399	0.487341			80	45			166.127	256.331			111.9	89.9
	59.319	79.368			0.655915	0.409904			46	45			219.719	245.722			99.3	94
	136.076	105.147			0.539593	0.629759			55	42			219.938	276.293			105.3	94.6
	136.442	111.219			1.17629	0.368874			63	45			215.83	194.079			107.1	92.4
	68.273	102.945			1.21029	0.28045			51	54			155.517	240.888			117.9	93.5
	135.093	95.599			1.08771	0.340685			44	43			166.877	188.684			113.3	90.9
	129.214	98.245			0.90268	0.365198			78	32			185.166	258.529			120	85.7
	115.771	50.455			1.14403	0.245358			62	62			226.145	265.875			101	88.6
	110.152	77.831			1.19049	0.968484			54	52			190.267	315.115			103.6	77.6
	135.644	95.159			1.12976	0.938236			67	59			226.914	256.064			103.8	90.8
	122.312	95.87			1.32096	0.795498			51	41			187.612	222.444			99.2	99.7
	106.611	91.844			1.23815	0.83714			72	47			168.266	254.587			104.1	93.7
	128.431	67.233			1.0304	0.925262			42	56			174.64	259.057			101.6	90
	129.738	137.603			1.04715	0.740924			60	64			203.975	286.746			101.5	91.4
	107.819	91.721			0.606273	0.941198			49	57			181.744	213.166			102.9	81.8
	49.15	114.041			0.572329	0.975963			55	52			173.068	261.576			109.5	76.4
	113.799	123.173			0.632058	0.962722			62	51			183.455	239.244			101.8	83.9
	104.518	97.512			0.585358	0.580387			64	48			179.386	223.11			105.1	89
	116.809	92.663			1.01763	0.586424			44	49				260.049				83.4
	103.079	49.905			1.16454	0.55567			51	61				219.998				90.8
	103.57	108.349			1.17675	0.563894			45	32				199.93				75.7
	136.018	122.082			1.06744	0.604307			54	61
	133.255	75.295			1.06582	0.586746			41	54
	120.7	107.805			1.12557	0.721805			50	46
	119.145	79.859			1.36847	0.674535			49	62
	155.247	25.401			1.19023	0.622144			76	57
	104.942	64.123			1.52504	0.816163			62	56
	99.019	90.15			1.15127	0.741804			56	52
	99.713	79.154			1.50266	0.712325			73	52
	101.756	87.684			0.783418	0.71305			50	58
	102.547	95.288			0.978018	0.709403			63	62
	112.661	99.808			0.724051	0.654704			57	69
	121.874	24.747			0.897814	1.26906			65	35
	87.002	65.323			0.893166	1.12396			63	55
	112.459	63.553				0.938515			68	54
	123.666	103.739				0.90111			69	48
	70.048	48.395				1.33373			72	69
	53.347	55.428				1.17998			57	75
	95.934	120.069				0.305858			58	50
	128.476	90.787				0.243853			72	48
	111.597	82.246				0.222742			59	69
	116.301	94.216				0.237972			53	67
	109.317	109.24				0.228937			60	64
	120.833	60.554				0.815772			65	54
	106.583	92.871				0.773207			58
	142.27	106.764				0.682032			52
	74.658	94.442				0.878002			50
	55.918	108.745				0.633118			62
	116.893	109.495				0.541019				0.541019
	104.519	107.341				0.376827				0.376827
	113.367	85.016				0.439879				0.439879
	116.893	70.65				0.359807				0.359807
	121.362	94.051				0.278485				0.278485
	117.697	81.158				0.70677				0.70677
	108.699	78.093				0.697777				0.697777
	118.174	33.69				0.769288				0.769288
	114.652	112.253				0.528583				0.528583
	110.618	63.997				0.638053				0.638053
	81.228	55.446				0.73095				0.73095
	119.116	92.354				0.644865				0.644865
	127.264	103.647				0.829481				0.829481
	112.454	90.813				0.635693				0.635693
	106.829	105.061				0.767317				0.767317
	100.871	110.496
	99.997	117.233
	100.142	89.063
	104.973	68.986
	120.05	129.839
	115.667	97.452
	115.769	59.632
	116.163	108.546
	117.075	139.086
	104.973	112.031
	112.887	102.237
	84	131.364
	97.718	109.448
	122.215	127.619
	116.271	110.736
	84.348	49.94
	129.512	59.34
	68.877	20.121
	94.279	90
	58.924	70.244
	140.35	63.735
	120.004	47.819
	147.031	50.404
	37.073	124.744
	8.997	55.989
	96.193	116.246
	83.794	104.488
	70.482	107.138
	89.91	86.204
	101.574	119.352
	118.184	49.838
	102.656	83.901
	99.851	59.676
	112.145	59.06
	90.357	87.258
	104.925	80.054
	114.096	109.624
	93.223	88.87
	87.138	76.933
	120.155	85.966
	82.314	80.054
	85.986	57.954
	92.587	84.082
	132.187	81.123
	110.749	65.403
	81.954	47.836
	99.998	85.512
	118.936	85.723
	108.661	68.385
	126.87	70.994
	90.149	73.488
	66.012	48.85
	129.741	84.482
	46.042	96.758
	62.962	67.854
	56.636	89.792
	98.561	29.639
	89.6	33.704
	62.376	45.364
	84.541	41.352
	71.983	26.171
	88.239	57.804
	80.474	25.672
	87.434	86.42
	88.479	89.093
	90.009	28.71
	98.555	72.897
	88.113	108.297
	78.013	78.114
	82.119	79.024
	100.491	95.058
	90.715	102.971
	90.969	18.435
	97.559	67.81
	100.3	85.957
	118.019	98.584
	122.219	88.423
	111.633	26.775
	84.525	73.101
	103.075	39.533
	109.627	66.256
	114.493	50.413
	95.402	66.923
	98.37	73.164
	102.603	96.9
	62.495	64.654
	74.382	71.81
	101.379	34.442
	82.558	84.174
	131.583	61.401
	93.451	57.444
	106.45	31.562
	98.224	88.419
	71.383	20.032
	64.796	28.61
	79.872	91.129
	8.997	42.6
	96.193	19.509
	83.794	43.898
	70.482	72.418
	89.91	40.838
	101.574	1.541
	118.184	36.089
	102.656	39.222
	99.851	73.889
	112.145	47.008
	90.357	15.633
	104.925	92.984
	114.096	59.971
	93.223	51.166
	87.138	11.32
	120.155	48.372
	82.314	61.546
	85.986	70.346
	92.587	42.923
	132.187	24.843
	110.749	76.149
	81.954	24.843
	99.998	50.147
	118.936	16.225
	108.661	16.504
	126.87	49.838
	90.149	83.901
	66.012	59.676
	129.741	59.06
	46.042	87.258
	62.962	80.054
	56.636	109.624
	98.561	88.87
	89.6	76.933
	62.376	85.966
	84.541	80.054
	71.983	57.954
	88.239	84.082
	80.474	81.123
	87.434	65.403
	88.479	47.836
	90.009	85.512
	98.555	85.723
	88.113	68.385
	78.013	70.994
	82.119	73.488
	100.491	48.85
	90.715	84.482
	90.969	96.758
	97.559	67.854
	100.3	89.792
	118.019	29.639
	122.219	33.704
	111.633	45.364
	84.525	41.352
	103.075	26.171
	109.627	57.804
	114.493	25.672
	95.402	86.42
	98.37	89.093
	102.603	28.71
	62.495	72.897
	74.382	108.297
	101.379	78.114
	82.558	79.024
	131.583	95.058
	93.451	102.971
	106.45	18.435
	98.224	67.81
	71.383	85.957
	64.796	98.584
	79.872	88.423
		26.775
		73.101
		39.533
		66.256
		50.413
		66.923
		73.164
		96.9
		64.654
		71.81
		34.442
		84.174
		61.401
		57.444
		31.562
		88.419
		20.032
		28.61
		91.129
		42.6
		19.509
		43.898
		72.418
		40.838
		1.541
		36.089
		39.222
		73.889
		47.008
		15.633
		92.984
		59.971
		51.166
		11.32
		48.372
		61.546
		70.346
		42.923
		24.843
		76.149
		24.843
		50.147
		16.225
		16.504

## Sheet: Figure3
Fig3g	Bead speed (um/sec)
	ANKS1A+/+	ANKS1A-/-
	332.781	41.9678
	190.072	32.0456
	247.055	25.7373
	186.226	38.8834
	402.376	25.4933
	407.293	41.7413
	266.265	29.6032
	228.901	33.8338
	276.398	30.7842
	241.375	25.7694
	287.504	36.9759
	144.963	45.1394
	138.722	32.0228
	132.87	42.7989
	224.724	32.8365
	206.049	28.7614
	172.247	39.8834
	179.826	44.4343
	121.304	33.5215
	124.341	41.7265
	111.22	30.3713
	257.848	26.7788
	211.548	25.1019
	314.707	17.7922
	312.207	31.7252
	209.874	26.2828
	239.133	26.3807
	145.808	20.9785
	314.754	26.9102
	326.121	41.1662
	260.434	22.937
	195.113	20.882
	193.367	27.0335
	210.568	35.622
	203.647	21.5429
	195.63	19.1367
	165.09	14.929
	188.982	19.937
	248.255	23.6769
	195.76	14.0979

## Sheet: Figure4
Fig4c		BF angles
		ANKS1A+/+
		1st set																				2nd set																										3rd set
		WT1-1								WT1-2			WT1-3									WT2-1						WT2-2						WT2-3						WT2-4			WT2-5					WT3-1L
	Raw data	205	225	177	153	137	224	161	232	222	257	262	170	251	195	221	215	231	179	208	204	193	216	198	231	141	147	163	255	255	257	265	179	216	301	187	138	219	255	166	250	200	261	186	285	254	215	240	212
		206	193	163	305	231	210	167	228	233	244	262	155	222	236	168	220	249	207	186	216	161	216	222	254	167	147	163	230	257	205	240	289	297	296	187	190	230	255	166	250	169	166	138	271	223	258	223	219
		187	201	211	164	224	197	194	240	233	285	194	195	205	184	240	248	236	170	177	191	161	216	222	149	220	139	268	206	223	226	231	239	279	267	227	190	258	223	166	232	224	242	187	255	213	184	202	238
		224	207	250	214	229	266	250	230	257	276	207	170	165	171	225	216	243	266	198	207	193	216	185	231	141	187	297	223	223	205	231	223	191	298	167	245	237	244	200	145	169	247	177	249	182	185	202	233
		184	191	245	241	193	185	235	239	230	177	209	215	180	196	233	197	231	159	209	214	213	216	212	132	205	227	281	230	241	205	207	230	214	257	227	182	159	226	209	158	169	210	169	259	163	234	242	207
		208	163	232	226	205	189	223	201	219	219	253	203	176	156	208	194	202	209	229	192	213	166	255	149	208	271	259	260	265	226	261	208	216	301	218	251	251	248	200	226	195	222	186	255	227	283	252	219
		199	225	213	162	221	184	225	250	224	219	261	209	214	218	168	180	244	224	198	210	213	166	198	158	220	174	268	223	260	226	183	223	240	267	249	170	280	248	185	141	128	235	208	249	273	240	252	224
		199	182	183	210	213	195	219	215	247	219	261	187	248	230	183	188	263	223	240	207	189	275	216	168	174	187	259	230	241	251	261	259	165	252	236	245	230	248	250	249	128	228	184	234	252	176	223	204
		151	212	195	193	196	205	233	195	245	245	228	192	235	225	215	222	203	250	241	188	246	166	212	179	141	231	301	230	255	226	202	245	287	283	213	178	159	248	218	119	178	239	219	241	218	152	252	212
		219	201	182	186	169	209	227	190	219	245	255	179	248	223	184	156	220	198	265	232	230	186	281	304	193	231	252	248	196	202	185	221	165	260	196	170	280	259	151	164	128	228	200	205	238	227	252	184
		257	179	151	210	173	216	197	194	247	260	216	211	226	225	206	175	257	230	191	166	143	211	198	239	193	250	226	193	255	202	195	244	279	264	216	242	262	233	173	157	164	139	178	180	210	227	252	229
		180	187	225	254	193	221	229	125	208	244	263	213	163	211	233	190	248	217	250	152	202	219	216	233	208	213	255	223	284	226	195	244	266	274	234	231	290	276	194	198	147	251	157	255	232	234	242	212
		183	201	219	207	166	213	239	194	213	251	230	192	236	214	226	203	236	303	196	194	232	186	199	230	184	233	248	265	253	226	236	223	249	217	268	190	269	244	164	181	200	233	178	234	243	274	223	184
		211	195	228	148	184	162	253	239	245	249	230	155	212	237	226	214	264	194	230	288	230	211	216	211	174	202	223	265	249	162	214	193	234	300	237	247	280	223	259	157	163	242	157	201	150	211	252	212
		204	167	178	213	155	226	245	202		235	210	166	225	127	236	262	237	231	183	229	230	209	198	179	128	173	259	248	246	205	230	193	110	280	224	190	200	245	232	153	169	293	149	199	241	209	193
		212	195	172		292	210	197			283	221	155	247	185	239	214	270	217	163	211	230	186	215	201	128	202	220	237	220	226	230	221	215	247	175	206	256	226	250	153	200	220	194	232	147	234
			195	205		156	213	239			283	239	166	212			251	238	217	243	187	246	168	232	239	273	172	233	237	249	270	246	193	237	272	244	235	292	226	137	165	187	228	198	259	221	199
			201	213		230	197	150			267	237	162	180			259		258	197	323	202	166	232	203	145	188	281	265	220	230	234	197	174	256	202	245	249	222	129	177	181	242	193	259	204	186
				195		178	227	229			260	239	192				231		236	257	215	202	216	223	181	171	197	248	257	255	256	220	138	165	228	269	227	219	259	164	177	201	202	211	241	220	186
				186		164	189	225			251	249	212							252	242	202	166	152	223	208	224	227	239	284	230	181	207	279	238	245	231	243	244	232	165	187	139	178	131	174	171
				163			205	219			208									242	229	177	166	152	233	208	200	281	229	253		236	158	210	247	245	263	243	244	186	249	146	163	231	208	265	219
				160			208	245													234	177	204	232	173	195	170	248	239	255		230	119	214	284	153	260	259	304	232	219	171	242	231	232	233	254
																					229	177	200	232		240	212	214	255	246		198	119	225	298	260	243	268	196	225	177	163	274	213	238	185	254
																					215	196	186	232		184	152	237	255	220		239	207	296	322	232	258	200	234	211	198	118	254	231	217	253	254
																						206	200	255		195	197	187	272	232		184	177	165	307	205	231	200	252	197	177	146	225	241	186	230	240
																						202	186	255		195	212	301	239	153		252	198	197	307	198	248	204	291	232	223	200	220	159	216	246	220
																						236	186	248		187	212	257	239	249			198	197	283	224	213	235	265	158	181	200	247	186	231	193	230
																						202	219	248		167	170	331	193				166	197	283	217	269	219	243	218	195	196	260	227	208	178	230
																						236	231					248	209					234	283	226	246	250	260	218	165	253	225	231	219	217	196
																						212	219					248	193					225	283	242	260	240	238	186	257	232	271	231	241	246	171
																						194	186					187	239					244	309	231	222	186	224	192	212	232	282		259	253	258
																							186					237	239					197	309	224	246	240	224	173	245	173			241	265	144
																												237	220					264	282	242		240	291	104	183	201			231	265	186
																												248						244	296	242		266	224	157		152			231	268	220
																												248						244	284	251						173			183	237	257
																																		150	284	251									197	211	236
																																													192	188
																																													192
	Normalized data	228.554	258.878	201.599	167.328	157.713	243.639	165.997	246.692	215.7	234.562	249.471	206.813	264.382	217.136	233.245	227.788	216.988	182.718	215.763	212.87	212.13	245.068	203.292	254.1	171.057	167.772	148.568	243.208	236.905	259.189	267.931	197.461	219.221	243.348	187.835	138.732	206.502	233.847	194.353	294.736	252.283	255.326	215.426	282.817	257.307	221.734	231.296	223.419
		229.669	222.06	185.653	333.563	265.925	228.411	172.183	242.439	226.388	222.697	249.471	188.564	233.836	262.79	177.309	233.086	233.896	211.3	192.942	225.391	176.958	245.068	227.934	279.4	202.6	167.772	148.568	219.364	238.764	206.746	242.655	318.806	301.428	239.305	187.835	191.008	216.874	233.847	194.353	294.736	213.179	162.391	159.832	268.924	225.904	266.081	214.913	230.796
		208.486	231.264	240.324	179.358	257.866	214.272	200.021	255.198	226.388	260.117	184.723	237.226	215.93	204.887	253.298	262.751	221.685	173.532	183.606	199.304	176.958	245.068	227.934	163.9	266.898	158.641	244.271	196.474	207.176	227.925	233.555	263.649	283.16	215.86	228.013	191.008	243.276	204.501	194.353	273.515	282.556	236.739	216.584	253.047	215.773	189.763	194.674	250.82
		249.737	238.168	284.745	234.041	263.622	289.321	257.759	244.565	249.707	251.903	197.101	206.813	173.797	190.411	237.467	228.848	228.26	271.526	205.39	216	212.13	245.068	189.945	254.1	171.057	213.424	270.703	212.688	207.176	206.746	233.555	245.999	193.848	240.922	167.746	246.3	223.475	223.759	234.16	170.947	213.179	241.63	205.002	247.093	184.37	190.794	194.674	245.55
		205.141	219.759	279.05	263.569	222.18	201.22	242.293	254.135	223.473	161.546	199.006	261.557	189.597	218.249	245.91	208.717	216.988	162.303	216.8	223.304	234.112	245.068	217.666	145.2	248.7	259.076	256.12	219.364	223.899	206.746	209.29	253.721	217.191	207.775	228.013	182.966	149.926	207.252	244.697	186.273	213.179	205.435	195.736	257.016	165.122	241.329	233.224	218.15
		231.898	187.543	264.243	247.165	235.994	205.57	229.921	213.729	212.785	199.879	240.901	246.959	185.384	173.709	219.525	205.539	189.747	213.342	237.547	200.348	234.112	188.339	261.816	163.9	252.34	309.293	236.068	247.977	246.196	227.925	263.887	229.452	219.221	243.348	218.973	252.332	236.676	227.427	234.16	266.442	245.975	217.174	215.426	253.047	229.956	291.864	242.861	230.796
		221.864	258.878	242.602	177.171	254.413	200.132	231.983	265.832	217.643	199.879	248.519	254.258	225.41	242.747	177.309	190.706	229.199	228.653	205.39	219.13	234.112	188.339	203.292	173.8	266.898	198.587	244.271	212.688	241.551	227.925	185.024	245.999	243.578	215.86	250.112	170.902	264.021	227.427	216.598	166.231	161.461	229.891	240.906	247.093	276.555	247.517	242.861	236.066
		221.864	209.403	208.433	229.666	245.203	212.096	225.797	228.615	239.991	199.879	248.519	227.494	261.222	256.109	193.14	199.182	247.047	227.633	248.957	216	207.733	312.008	221.773	184.8	211.092	213.424	236.068	219.364	223.899	253.138	263.887	285.712	167.46	203.733	237.054	246.3	216.874	227.427	292.7	293.557	161.461	223.043	213.109	232.208	255.281	181.513	214.913	214.988
		168.349	243.92	222.101	211.074	225.633	222.973	240.231	207.349	238.048	223.609	217.097	233.577	247.529	250.541	226.913	235.204	190.686	255.193	249.995	196.174	270.383	188.339	217.666	196.9	171.057	263.641	274.349	219.364	236.905	227.925	204.234	270.268	291.279	228.795	213.951	178.944	149.926	227.427	255.234	140.295	224.531	233.804	253.646	239.154	220.838	156.761	242.861	223.419
		244.162	231.264	207.294	203.419	194.551	227.324	234.045	202.032	212.785	223.609	242.806	217.762	261.222	248.314	194.195	165.279	206.655	202.113	274.89	242.087	252.797	211.031	288.51	334.4	234.142	263.641	229.687	236.532	182.092	203.72	187.046	243.793	167.46	210.201	196.875	170.902	264.021	237.515	176.791	193.347	161.461	223.043	231.64	203.43	241.099	234.11	242.861	193.911
		286.528	205.952	171.986	229.666	199.156	234.937	203.114	206.285	239.991	237.3	205.671	256.691	238.049	250.541	217.414	185.409	241.411	234.778	198.128	173.217	157.174	239.395	203.292	262.9	234.142	285.326	205.99	184.075	236.905	203.72	197.157	269.165	283.16	213.434	216.964	243.284	247.048	213.672	202.548	185.094	206.872	135.978	206.16	178.621	212.734	234.11	242.861	241.335
		200.681	215.156	256.27	277.787	222.18	240.376	236.107	132.916	202.097	222.697	250.423	259.124	171.691	234.952	245.91	201.301	232.957	221.508	259.33	158.609	222.022	248.471	221.773	256.3	252.34	243.098	232.422	212.688	263.848	227.925	197.157	269.165	269.966	221.519	235.045	232.226	273.45	253.105	227.135	233.431	185.428	245.543	181.838	253.047	235.021	241.329	233.224	223.419
		204.026	231.264	249.436	226.385	191.097	231.674	246.417	206.285	206.956	229.085	219.001	233.577	248.583	238.293	238.522	215.074	221.685	309.294	203.315	202.435	254.995	211.031	204.319	253	223.224	265.924	226.042	252.746	235.047	227.925	238.61	245.999	252.713	175.437	269.196	191.008	253.648	223.759	192.011	213.389	252.283	227.935	206.16	232.208	246.164	282.582	214.913	193.911
		235.243	224.361	259.687	161.86	211.819	176.203	260.852	254.135	238.048	227.26	219.001	188.564	223.303	263.903	238.522	226.729	247.986	198.03	238.584	300.522	252.797	239.395	221.773	232.1	211.092	230.543	203.255	252.746	231.331	163.38	216.367	212.905	237.489	242.539	238.058	248.311	264.021	204.501	303.237	185.094	205.61	236.739	181.838	199.46	151.953	217.609	242.861	223.419
		227.439	192.145	202.738	232.947	178.434	245.814	252.604	214.792		214.482	199.958	201.946	236.996	141.417	249.077	277.584	222.624	235.799	189.83	238.957	252.797	237.126	203.292	196.9	155.286	197.446	236.068	236.532	228.544	206.746	232.544	212.905	111.64	226.37	225	191.008	188.586	224.676	271.625	180.379	213.179	286.63	172.572	197.476	244.138	215.546	186.001
		236.358	224.361	195.904		336.147	228.411	203.114			258.291	210.432	188.564	260.169	206.001	252.243	226.729	253.622	221.508	169.083	220.174	252.797	211.031	220.746	221.1	155.286	230.543	200.521	226.04	204.389	227.925	232.544	243.793	218.206	199.691	175.781	207.093	241.39	207.252	292.7	180.379	252.283	215.217	224.691	230.223	148.914	241.329
			224.361	233.491		179.586	231.674	246.417			258.291	227.571	201.946	223.303			265.929	223.563	221.508	252.069	195.13	270.383	190.608	238.201	262.9	331.196	196.304	212.37	226.04	231.331	272.299	248.721	212.905	240.534	219.902	245.089	236.247	275.336	207.252	160.399	194.526	235.884	223.043	229.324	257.016	223.877	205.233
			231.264	242.602		264.774	214.272	154.655			243.688	225.667	197.08	189.597			274.405		263.36	204.352	337.043	222.022	188.339	238.201	223.3	175.91	214.565	256.12	252.746	204.389	231.959	236.588	217.317	176.594	206.967	202.902	246.3	234.79	203.584	151.033	208.673	228.316	236.739	223.533	257.016	206.656	191.826
				222.101		204.912	246.902	236.107			237.3	227.571	233.577				244.74		240.903	266.592	224.348	222.022	245.068	228.96	199.1	207.452	224.837	226.042	245.116	236.905	258.18	222.433	152.233	167.46	184.33	270.201	228.204	206.502	237.515	192.011	208.673	253.544	197.609	244.381	239.154	222.864	191.826
				211.85		188.795	205.57	231.983			229.085	237.093	257.908							261.405	252.522	222.022	188.339	156.063	245.3	252.34	255.652	206.901	227.948	263.848	231.959	183.002	228.349	283.16	192.414	246.094	232.226	229.132	223.759	271.625	194.526	235.884	135.978	206.16	129.997	176.266	176.356
				185.653			222.973	225.797			189.84									251.032	238.957	194.544	188.339	156.063	256.3	252.34	228.261	256.12	218.41	235.047		238.61	174.295	213.131	199.691	246.094	264.395	229.132	223.759	217.769	293.557	184.166	159.457	267.545	206.407	268.45	225.859
				182.237			226.236	252.604													244.174	194.544	231.453	238.201	190.3	236.568	194.022	226.042	227.948	236.905		232.544	131.273	217.191	229.604	153.683	261.38	244.219	278.782	271.625	258.189	215.702	236.739	267.545	230.223	236.034	261.956
																					238.957	194.544	226.915	238.201		291.161	241.957	195.052	243.208	228.544		200.19	131.273	228.355	240.922	261.161	244.289	252.706	179.741	263.43	208.673	205.61	268.043	246.697	236.177	187.409	261.956
																					224.348	215.427	211.031	238.201		223.224	173.478	216.016	243.208	204.389		241.644	228.349	300.413	260.325	233.036	259.369	188.586	214.589	247.039	233.431	148.847	248.478	267.545	215.338	256.294	261.956
																						226.418	226.915	261.816		236.568	224.837	170.443	259.422	215.538		186.035	195.255	167.46	248.198	205.915	232.226	188.586	231.096	230.647	208.673	184.166	220.109	279.127	184.575	232.995	247.517
																						222.022	211.031	261.816		236.568	241.957	274.349	227.948	142.143		254.787	218.421	199.937	248.198	198.884	249.316	192.358	266.86	271.625	262.905	252.283	215.217	184.154	214.345	249.203	226.891
																						259.392	211.031	254.628		226.863	241.957	234.245	227.948	231.331			218.421	199.937	228.795	225	214.13	221.589	243.017	184.986	213.389	252.283	241.63	215.426	229.231	195.513	237.204
																						222.022	248.471	254.628		202.6	194.022	301.693	184.075				183.12	199.937	228.795	217.969	270.427	206.502	222.842	255.234	229.894	247.237	254.348	262.912	206.407	180.318	237.204
																						259.392	262.086					226.042	199.335					237.489	228.795	227.009	247.305	235.733	238.432	255.234	194.526	319.137	220.109	267.545	217.322	219.825	202.139
																						233.013	248.471					226.042	184.075					228.355	228.795	243.08	261.38	226.303	218.257	217.769	302.989	292.648	265.109	267.545	239.154	249.203	176.356
																						213.229	211.031					170.443	227.948					247.638	249.815	232.031	223.178	175.385	205.418	224.793	249.936	292.648	275.87		257.016	256.294	266.081
																							211.031					216.016	227.948					199.937	249.815	225	247.305	226.303	205.418	202.548	288.842	218.224			239.154	268.45	148.51
																												216.016	209.827					267.936	227.987	243.08		226.303	266.86	121.763	215.747	253.544			229.231	268.45	191.826
																												226.042						247.638	239.305	243.08		250.82	205.418	183.815		191.735			229.231	271.489	226.891
																												226.042						247.638	229.604	252.121						218.224			181.598	240.086	265.05
																																		152.237	229.604	252.121									195.491	213.747	243.392
																																													190.529	190.448
																																													190.529
[truncated: 601 more columns]

## Sheet: Figure5
Fig5d	Bead speed (um/sec)			Fig5g		Control
	Control	iKO				1st set
	123.999	72.4293				WT-1L										WT-2L									WT-3L										WT-4L												WT-5L
	127.617	90.0693			Raw data	227	217	205	205	196	218	202	236	236	207	214	216	210	209	192	175	188	253	196	225	194	222	225	228	225	200	220	214	204	216	193	181	186	166	174	177	86	120	137	159	164	244	242	203
	125.762	112.811				218	217	194	205	196	176	194	236	263	207	214	216	209	215	209	190	266	234	195	228	175	195	228	224	215	215	196	199	196	182	194	187	185	161	166	162	98	175	197	175	149	250	250	199
	135.348	119.232				218	190	230	205	196	214	216	236	248	207	214	271	209	211	209	216	192	222	194	188	165	240	213	214	205	205	206	182	210	166	200	164	187	171	168	172	188	182	153	187	213	254	212	199
	139.755	65.7215				240	205	205	205	196	213	214	236	207	207	214	306	209	209	210	194	189	165	214	229	225	232	193	213	141	222	218	180	172	167	203	138	159	173	218	162	162	162	197	182	144	238	227	195
	128.603	93.8614				227	198	224	205	196	213	206	236	195	207	202	207	243	219	215	185	183	170	208	207	188	226	225	241	196	231	226	154	175	202	191	152	201	168	180	156	182	148	179	197	151	228	257	193
	146.987	111.852				326	217	195	205	196	219	205	236	159	207	222	234	191	221	200	206	187	195	244	188	177	242	238	240	204	213	200	202	190	190	184	146	172	171	184	140	136	128	182	150	153	280	257	217
	133.9	109.389				331	236	204	205	196	195	230	236	203	207	196	188	192	212	209	195	193	178	244	225	123	257	215	232	222	217	210	200	216	232	124	142	167	150	194	155	160	100	167	153	188	280	235	165
	156.762	122.38				218	226	190	205	196	235	183	236	231	207	186	243	212	138	176	216	176	213	234	209	225	246	208	170	210	214	164	198	157	204	218	149	189	245	143	162	137	117	155	165	182	255	163	235
	175.484	111.439				220	204	228	205	196	179	194	236	203	207	159	243	165	169	171	297	197	242	237	225	155	224	261	267	198	220	241	249	159	147	209	193	176	263	212	163	99	197	153	179	137	261	253	252
	176.024	65.0965				322	212	205	226	196	180	213	236	213	207	181	191	216	194	166	207	215	250	228	243	212	206	263	339	209	196	242	166	181	180	199	150	92	135	154	126	153	184	192	151	127	176	232	176
	162.954	57.6005				219	215	195	212	196	239	211	236	213	207	209	235	152	201	206	204	174	191	235	232	176	306	200	214	217	219	240	189	208	173	215	147	187	135	182	109	162	198	197	145	174	233	237	228
	207.707	50.212				218	217	208	216	196	176	229	236	209	207	209	221	83	197	196	257	211	188	207	202	194	211	215	172	262	235	197	185	227	150	216	151	189	155	170	147	179	117	183	186	159	233	237	249
	144.594	69.428				218	222	195	265	196	218	162	236	263	207	232	276	187	222	203	232	201	171	232	193	178	270	237	225	244	212	251	210	196	186	207	184	139	181	160	197	149	176	159	176	149	240	221	226
	146.086	134.246				218	203	205	213	196	209	183	236	231	207	236	193	264	223	207	252	185	233	223	203	218	226	220	228	190	206	205	206	190	146	208	167	136	192	196	178	141	176	205	159	148	210	218	258
	141.452	49.3274				211	191	200	235	196	194	218	236	231	207	158	154	259	231	201	202	191	150	243	217	224	229	328	232	226	244	233	157	227	134	212	177	148	176	184	145	138	171	128	210	167	254	246	253
	142.093	100.731				209	217	205	235	196	214	210	181	231	221	232	259	215	224	217	276	195	189	216	198	240	252	161	205	183	195	223	210	186	166	167	183	206	119	166	153	205	141	190	137	183	251	230	237
	205.419	127.24				218	233	205	241	196	185	220	199	263	236	181	223	209	214	201	278	206	205	227	231	151	218	174	127	224	173	261	263	206	170	198	147	178	164	169	162	145	172	171	172	129	267	249	175
	227.48	139.113				218	223	205	197	196	239	211	211	276	217	240	223	258	226	222	200	185	208	209	230	198	231	244	212	170	248	170	183	136	170	142	105	147	145	160	138	119	77	166	181	98	301	217	224
	168.478	114.552				218	226	220	190	240	210	346	266	213	195	175	218	233	207	207	210	152	256	217	240	182	222	237	222	227	156	235	212	191	134	210	126	213	170	136	122	145	184	96	170	85	219	234	214
	189.124	121.518				218	216	205	225	212	197	182	211	276	187	162	228	251	157	189	198	194	218	194	230	322	284	233	218	223	189	210	166	204	160	219	169	151	190	197	162	159	184	123	149	214	238	238	211
	185.478	77.4429				218	217	205	265	207	240	211	196	231	216	239	240	259	209	212	213	183	238	233	294	220	235	232	216	195	233	223	195	245	133	192	151	159	157	186	171	139	136	147	189	141	294	236	189
	198.261	85.7188				208	217	205	213	196	219	189	187	213	183	143	235	211	187	195	226	251	207	193	189	204	246	117	224	219	190	227	263	193	186	182	53	180	127	150	168	162	111	167	156	197	258	211	215
	210.565	49.3478				218	217	205	195	164	209	211	205	213	184	177	238	145	220	216	206	208	174	169	235	202	274	147	228	162	229	208	162	175	132	199	166	135	178	150	139	140	180	171	208	174	284	201	192
	194.929	98.4144				181	217	236	145	217	239	222	247	246	209	194	207	193	203	197	252	211	215	216	219	169	323	216	226	278	208	211	190	203	134	161	168	167	130	198	160	129	180	147	222	135	219	213	207
	175.184	96.4552				227	236	248	196	186	208	214	172	281	177	201	209	185	191	227	216	197	193	184	210	208	249	181	210	191	204	244	228	223	161	195	156	165	173	197	140	172	157	117	151	155	244	215	263
	192.388	131.954				191	228	240	186	178	211	215	225	207	174	194	219	214	225	194	272	195	178	185	220	227	230	233	223	220	208	222	193	188	164	190	133	198		203	126	167	89	194	146	159	212	181	240
	183.977	137.678				218	208	205	213	209	213	269	199	247	183	161	218	216	212	220	207	234	172	219	190	228	228	240	220	229	198	178	165	185	168	218	197	136		181	129	168	137	126	154	182	232	225	162
	230.18	141.125				201	242	205	229	189	235	240	224	213	189	161	223	204	207	224	212	186	226	312	236	195	230	240	230	233	187	209	173	226	142	184	184	209		193	199	158	139	159	160	102	221	232	245
	238.975	166.446				218	251	147	241	221	181	232	207	276	198	216	223	220	208	169	199	161	250	198	271	229	233	329	206	221	183	233	188	220	182	185	183	181		136	168	160	77	153	175	131	217	232	170
						218	246	190	281	209	217	211	207	216	198	156	216	153	189	225	187	197	206	208	224	210	234		225	183	204	225	183	210	164	204	181	123		153	193	185	180	137	167	155	250	220	189
						218	205	205	213	205	236	230	214	198	198	216	277	149	204	212	209	215	233	231	268	289	240		225	217	211	253	179	221	133	175	148	195		171	154	146	189	159	100	155	305	212	206
						225	206	229	189	212	138	197	181	213	200	198	242	136	206	213	197	196	236	225	204	128	225		225	220	211	242	228	179	192	187	120	201		221	166	147	175	192	180	192	232	191	210
						218	230	196	183	181	213	195	248	223	180	179	238	136	204	243	227	201	228	134	229	128	216		249	219	191	204	297	157	183	180	151	163		203	179	176	172	137	169	127	243	248	221
						218	217	205	223	211	227	265	172	270	184	212	223	167	197	188	269	196	207	200	235	146	199		247	289	147	212	242	218	167	194	188	112		134	133	182	164	141	200	144	242	217	216
						323	245	192		211	235	221	181	213	209	216	209	174	195	189	227	231	198	277	231	190	247		208	274	225	222	197	127	156	196	150	172		174	123	187	155		137	141	183	228	231
						225	238	218			238	233	181	216	209	168	262	167	202	193	188	187	234	258	227	211	220		273		221	221	199	185	176	224	173	185		167	125	131	174		191	127	226	212	242
						228	223	205			135	211	210	265	198	166	216	205	204	207	210	214	170	193	233	229	284		224		198	221	200	207	97	125	149	180		174	181	100	198		194	136	223	193	208
							217	205			307	211	222	222	220	208	252	230	248		216	181	274	239	139	235	275		285		205	180	186	170	140	150	154	191		166	135	77	155		152	101	215	213	207
							217	198				195	203	276	235	218	176	224	211			209	189	254		210	230		271		213	219	198	202	164	150	147	134		159	137	108	136		150	206	193	223	204
							217	184				195	244	275	225	258	216	233	222			214	219	281		251	248		246		236	189	218	216	170	161	184	222		115	201	146	183		193	161	190	254	208
							229					208	217	269	235	197	216					162	260	190		271	235		193		225	209	226	196	201	207	168	196		214	126	169	161		153	159	225	194	197
							236					211	221	216	235	206	207					192	171	233		198			278		198	220	184	200	187		140	218			137	204	136		157	159	207	223	217
							240					195	213	265	226	256	207					251	215	182		227			271		179	212	198	142	174			62			110	136	123		159	234	215	154	232
							217					195	226	246	217	236	206					176	222			186			236		279	211	236	220							119	126	158		129	131	216	180	203
							245					195	144	246	208	210	191					228	191			255			235		224	215	222	155								128	190		117		218	141	224
							262					196	271		156	206	251					191	189			189			232		271	210	55	193								147	204		133		212	222	217
							250					230	204		199	197	266					136	229			268			250		194	186	210	175								197	171		175		215	199	217
							217					220	258		199	197	267					189	200			205			298		238	252	115	225								166	179		108		234	220
							217						244		210	186	259					228	222			207			224		196	189	209	237								126	135		150		241	218
							217						217		181	243	262					228	201						250		220		224	212									137		135		234	180
							217						203		220	58	216					193	213								266		227	203									148		153		235
													213		199	195	230					185	180								210		187	199									173		169		194
													221		191	164	204					193	235								238		220	217									175		182		255
															211	233	258					274	191								252		179	190									172		224		274
															199	186	130						229								273		192	175									139		184		214
																199	198						169								225		201	162									113				286
																	233						241								210		220	210									102				231
																							203								223		210	190
																							145								224		241	198
																							212								276		228	201
																							231								270			168
																							222								261			188
																															150			218
																															238			199
																															180			180
																															219			210
																															167			193
																															233			209
																															180			210
																															221			249
					Normalized data	223.246	219.855	223.745	215.656	221.259	232.291	212.922	242.926	227.139	228.39	243.226	214.994	236.605	228.194	212.271	179.773	212.03	272.558	201.498	229.1	213.097	208.125	227.51	222.059	234.966	209.275	228.929	240.891	234.44	291.018	229.2	259.081	246.784	222.586	224.246	261.264	129.493	174.648	191.355	216.104	238.134	231.783	248.789	213.796
						214.395	219.855	211.739	215.656	221.259	187.537	204.49	242.926	253.125	228.39	243.226	214.994	235.478	234.745	231.066	195.182	300	252.089	200.47	232.154	192.226	182.812	230.544	218.163	224.523	224.97	203.955	224.006	225.246	245.21	230.387	267.669	245.457	215.882	213.935	239.123	147.562	254.695	275.16	237.85	216.354	237.482	257.014	209.583
						214.395	192.5	251.031	215.656	221.259	228.028	227.679	242.926	238.688	228.39	243.226	269.738	235.478	230.377	231.066	221.891	216.541	239.161	199.442	191.426	181.242	225	215.377	208.424	214.08	214.506	214.361	204.87	241.335	223.653	237.513	234.747	248.111	229.291	216.513	253.884	283.078	264.883	213.703	254.16	309.284	241.282	217.948	209.583
						236.031	207.697	223.745	215.656	221.259	226.963	225.571	242.926	199.228	228.39	243.226	304.575	235.478	228.194	232.171	199.291	213.158	177.755	220.003	233.173	247.148	217.5	195.153	207.45	147.245	232.295	226.848	202.618	197.665	225	241.076	197.531	210.961	231.973	280.951	239.123	243.929	235.775	275.16	247.364	209.094	226.083	233.368	205.37
						223.246	200.605	244.482	215.656	221.259	226.963	217.138	242.926	187.678	228.39	229.587	206.036	273.786	239.112	237.699	190.046	206.391	183.142	213.835	210.772	206.506	211.875	227.51	234.72	204.681	241.712	235.172	173.351	201.113	272.156	226.825	217.57	266.686	225.268	231.978	230.267	274.044	215.399	250.018	267.751	219.258	216.584	264.21	203.264
						320.608	219.855	212.83	215.656	221.259	233.356	216.084	242.926	153.03	228.39	252.318	232.91	215.198	241.296	221.116	211.618	210.902	210.074	250.845	191.426	194.423	226.875	240.656	233.746	213.035	222.877	208.117	227.383	218.351	255.988	218.512	208.982	228.209	229.291	237.133	206.65	204.78	186.291	254.209	203.871	222.162	265.98	264.21	228.54
						325.526	239.105	222.653	215.656	221.259	207.783	242.436	242.926	195.378	228.39	222.767	187.125	216.324	231.469	231.066	200.318	217.669	191.76	250.845	229.1	135.108	240.938	217.399	225.954	231.833	227.063	218.523	225.131	248.231	312.575	147.258	203.257	221.575	201.132	250.021	228.791	240.918	145.54	233.257	207.949	272.983	265.98	241.593	173.775
						214.395	228.973	207.373	215.656	221.259	250.405	192.895	242.926	222.327	228.39	211.402	241.868	238.858	150.673	194.582	221.891	198.496	229.466	240.564	212.808	247.148	230.625	210.321	165.57	219.301	223.924	170.656	222.88	180.427	274.85	258.889	213.276	250.765	328.516	184.294	239.123	206.286	170.282	216.496	224.259	264.271	242.232	167.573	247.498
						216.361	206.684	248.848	215.656	221.259	190.734	204.49	242.926	195.378	228.39	180.714	241.868	185.904	184.52	189.054	305.1	222.18	260.707	243.648	229.1	170.258	210	263.912	260.042	206.77	230.202	250.781	280.289	182.725	198.054	248.201	276.257	233.516	352.652	273.219	240.599	149.068	286.714	213.703	243.287	198.929	247.932	260.098	265.402
						316.675	214.789	223.745	237.748	221.259	191.8	224.517	242.926	205.002	228.39	205.719	190.111	243.365	211.816	183.526	212.646	242.481	269.326	234.396	247.428	232.868	193.125	265.934	330.166	218.257	205.089	251.822	186.859	208.008	242.515	236.325	214.708	122.065	181.019	198.47	185.985	230.378	267.794	268.176	205.231	184.409	167.188	238.509	185.36
						215.378	217.828	212.83	223.02	221.259	254.667	222.409	242.926	205.002	228.39	237.543	233.906	171.257	219.459	227.749	209.564	196.241	205.765	241.592	236.227	193.325	286.875	202.232	208.424	226.611	229.156	249.74	212.749	239.037	233.084	255.326	210.414	248.111	181.019	234.556	160.892	243.929	288.17	275.16	197.076	252.655	221.334	243.649	240.125
						214.395	219.855	227.019	227.228	221.259	187.537	241.382	242.926	201.153	228.39	237.543	219.971	93.5153	215.092	216.693	264.009	237.97	202.533	212.807	205.681	213.097	197.812	217.399	167.518	273.604	245.898	204.995	208.246	260.872	202.096	256.514	216.139	250.765	207.837	219.091	216.982	269.527	170.282	255.605	252.801	230.874	221.334	243.649	262.242
						214.395	224.921	212.83	278.775	221.259	232.291	170.759	242.926	253.125	228.39	263.684	274.715	210.691	242.387	224.432	238.328	226.692	184.219	238.508	196.517	195.522	253.125	239.644	219.137	254.807	221.831	261.187	236.388	225.246	250.599	245.826	263.375	184.425	242.7	206.203	290.786	224.355	256.151	222.083	239.209	216.354	227.983	227.2	238.019
						214.395	205.671	223.745	224.072	221.259	222.701	192.895	242.926	222.327	228.39	268.23	192.101	297.446	243.479	228.855	258.873	208.647	251.012	229.256	206.699	239.459	211.875	222.455	222.059	198.415	215.553	213.32	231.885	218.351	196.707	247.013	239.041	180.444	257.449	252.598	262.74	212.309	256.151	286.334	216.104	214.902	199.485	224.116	271.721
						207.51	193.513	218.288	247.215	221.259	206.717	229.787	242.926	222.327	228.39	179.578	153.283	291.813	252.214	222.221	207.509	215.414	161.595	249.817	220.954	246.05	214.688	331.66	225.954	236.01	255.315	242.456	176.728	260.872	180.539	251.764	253.355	196.366	235.995	237.133	214.03	207.792	248.874	178.784	285.42	242.49	241.282	252.901	266.455
						205.543	219.855	223.745	247.215	221.259	228.028	221.355	186.312	222.327	243.837	263.684	257.794	242.238	244.571	239.91	283.528	219.925	203.61	222.059	201.608	263.625	236.25	162.796	199.658	191.105	204.043	232.05	236.388	213.754	223.653	198.323	261.943	273.32	159.565	213.935	225.839	308.676	205.212	265.383	186.203	265.723	238.432	236.453	249.604
						214.395	236.065	223.745	253.527	221.259	197.127	231.895	204.84	253.125	260.387	205.719	221.962	235.478	233.653	222.221	285.582	232.331	220.847	233.368	235.209	165.864	204.375	175.941	123.691	233.921	181.022	271.593	296.048	236.738	229.042	235.138	210.414	236.17	219.905	217.802	239.123	218.332	250.329	238.844	233.773	187.313	253.631	255.986	184.307
						214.395	225.934	223.745	207.24	221.259	254.667	222.409	217.192	265.637	239.424	272.776	221.962	290.686	246.755	245.438	205.455	208.647	224.079	214.863	234.191	217.49	216.562	246.722	206.476	177.53	259.5	176.899	205.995	156.293	229.042	168.634	150.295	195.039	194.428	206.203	203.698	179.183	112.066	231.861	246.005	142.3	285.929	223.088	235.913
						214.395	228.973	240.116	199.876	270.929	223.766	364.708	273.807	205.002	215.15	198.9	216.985	262.519	226.01	228.855	215.728	171.429	275.79	223.087	244.373	199.915	208.125	239.644	216.215	237.054	163.234	244.538	238.639	219.5	180.539	249.389	180.354	282.608	227.95	175.272	180.081	218.332	267.794	134.088	231.054	123.423	208.035	240.565	225.381
						214.395	218.842	223.745	236.696	239.321	209.914	191.841	217.192	265.637	206.324	184.124	226.938	282.799	171.418	208.954	203.4	218.797	234.852	199.442	234.191	353.696	266.25	235.6	212.319	232.877	197.764	218.523	186.859	234.44	215.569	260.077	241.904	200.346	254.768	253.887	239.123	239.412	267.794	171.8	202.512	310.736	226.083	244.677	222.221
						214.395	219.855	223.745	278.775	233.676	255.733	222.409	201.752	222.327	238.32	271.64	238.882	291.813	228.194	234.382	218.809	206.391	256.398	239.536	299.357	241.656	220.312	234.589	210.371	203.637	243.805	232.05	219.503	281.558	179.192	228.012	216.139	210.961	210.518	239.711	252.408	209.297	197.935	205.322	256.878	204.737	279.279	242.621	199.051
						204.56	219.855	223.745	224.072	221.259	233.356	199.219	192.488	205.002	201.91	162.529	233.906	237.732	204.173	215.588	232.164	283.083	223.002	198.414	192.444	224.081	230.625	118.305	218.163	228.7	198.811	236.213	296.048	221.799	250.599	216.137	75.8634	238.823	170.292	193.315	247.98	243.929	161.55	233.257	212.026	286.052	245.082	216.919	226.434
						214.395	219.855	223.745	205.136	185.135	222.701	222.409	211.016	205.002	203.014	201.173	236.892	163.37	240.204	238.805	211.618	234.586	187.451	173.741	239.282	221.884	256.875	148.64	222.059	169.175	239.619	216.442	182.356	201.113	177.844	236.325	237.61	179.118	238.677	193.315	205.174	210.803	261.972	238.844	282.702	252.655	269.78	206.639	202.211
						178.006	219.855	257.579	152.537	244.965	254.667	234.004	254.249	236.763	230.597	220.494	206.036	217.451	221.643	217.799	258.873	237.97	231.62	222.059	222.99	185.636	302.812	218.41	220.111	290.313	217.645	219.563	213.875	233.291	180.539	191.198	240.473	221.575	174.315	255.176	236.171	194.24	261.972	205.322	301.73	196.025	208.035	218.976	218.009
						223.246	239.105	270.677	206.188	209.97	221.635	225.571	177.048	270.449	195.29	228.45	208.027	208.438	208.541	250.966	221.891	222.18	207.92	189.162	213.826	228.475	233.438	183.02	204.528	199.46	213.46	253.903	256.65	256.275	216.916	231.575	223.296	218.921	231.973	253.887	206.65	258.987	228.498	163.42	205.231	225.066	231.783	221.032	276.987
						187.841	230.999	261.945	195.668	200.939	224.832	226.625	231.603	199.228	191.98	220.494	217.98	241.112	245.663	214.482	279.418	219.925	191.76	190.19	224.009	249.345	215.625	235.6	217.189	229.744	217.645	231.01	217.252	216.053	220.958	225.637	190.374	262.706		261.62	185.985	251.458	129.531	270.97	198.435	230.874	201.385	186.078	252.764
						214.395	210.736	223.745	224.072	235.934	226.963	283.545	204.84	237.726	201.91	182.988	216.985	243.365	231.469	243.227	212.646	263.91	185.296	225.143	193.462	250.443	213.75	242.678	214.267	239.143	207.182	185.224	185.733	212.605	226.347	258.889	281.983	180.444		233.267	190.413	252.964	199.39	175.991	209.308	264.271	220.384	231.312	170.615
						197.676	245.184	223.745	240.903	213.357	250.405	252.977	230.574	205.002	208.53	182.988	221.962	229.845	226.01	247.649	217.782	209.774	243.471	320.752	240.3	214.195	215.625	242.678	224.007	243.32	195.672	217.482	194.739	259.723	191.317	218.512	263.375	277.3		248.732	293.738	237.906	202.301	222.083	217.463	148.108	209.934	238.509	258.03
						214.395	254.302	160.441	253.527	249.48	192.865	244.544	213.075	265.637	218.46	245.499	221.962	247.872	227.102	186.843	204.427	181.579	269.326	203.554	275.938	251.542	218.438	332.671	200.632	230.788	191.486	242.456	211.623	252.827	245.21	219.699	261.943	240.15		175.272	247.98	240.918	112.066	213.703	237.85	190.217	206.135	238.509	179.041
						214.395	249.236	207.373	295.606	235.934	231.225	222.409	213.075	207.89	218.46	177.305	214.994	172.384	206.357	248.755	192.1	222.18	221.924	213.835	228.081	230.672	219.375		219.137	191.105	213.46	234.132	205.995	241.335	220.958	242.263	259.081	163.196		197.181	284.881	278.561	261.972	191.355	226.977	225.066	237.482	226.172	199.051
						214.395	207.697	223.745	224.072	231.418	251.471	242.436	220.281	190.566	218.46	245.499	275.71	167.877	222.734	234.382	214.7	242.481	251.012	237.48	272.883	317.448	225		219.137	226.611	220.785	263.268	201.493	253.977	179.192	207.824	211.845	258.725		220.379	227.315	219.837	275.071	222.083	135.914	225.066	289.729	217.948	216.955
						221.279	208.71	249.939	198.824	239.321	147.046	207.652	186.312	205.002	220.667	225.041	240.873	153.23	224.918	235.488	202.373	221.053	254.244	231.312	207.717	140.6	210.938		219.137	229.744	220.785	251.822	256.65	205.71	258.683	222.075	171.766	266.686		284.818	245.028	221.343	254.695	268.176	244.646	278.791	220.384	196.358	221.168
						214.395	233.026	213.922	192.512	204.326	226.963	205.544	255.278	214.627	198.6	203.446	236.892	153.23	222.734	268.655	233.191	226.692	245.625	137.759	233.173	140.6	202.5		242.511	228.7	199.857	212.279	334.32	180.427	246.557	213.762	216.139	216.268		261.62	264.216	265.01	250.329	191.355	229.695	184.409	230.833	254.958	232.753
						214.395	219.855	223.745	234.592	238.192	241.881	279.329	177.048	259.862	203.014	240.953	221.962	188.157	215.092	207.849	276.337	221.053	223.002	205.61	239.282	160.372	186.562		240.564	301.8	153.817	220.604	272.409	250.529	225	230.387	269.1	148.601		172.695	196.317	274.044	238.686	196.942	271.829	209.094	229.883	223.088	227.487
						317.658	248.223	209.556		238.192	250.405	232.949	186.312	205.002	230.597	245.499	208.027	196.044	212.908	208.954	233.191	260.526	213.306	284.77	235.209	208.703	231.562		202.58	286.136	235.434	231.01	221.754	145.95	210.18	232.763	214.708	228.209		224.246	181.557	281.573	225.587		186.203	204.737	173.837	234.396	243.285
						221.279	241.131	237.934			253.602	245.598	186.312	207.89	230.597	190.944	260.78	188.157	220.551	213.376	193.127	210.902	252.089	265.237	231.136	231.77	206.25		265.886		231.248	229.969	224.006	212.605	237.126	266.014	247.63	245.457		215.224	184.509	197.251	253.24		259.596	184.409	214.684	217.948	254.87
						224.229	225.934	223.745			143.85	222.409	216.163	255.05	218.46	188.67	214.994	230.971	222.734	228.855	215.728	241.353	183.142	198.414	237.245	251.542	266.25		218.163		207.182	229.969	225.131	237.888	130.689	148.446	213.276	238.823		224.246	267.169	150.574	288.17		263.674	197.477	211.834	198.415	219.062
							219.855	223.745			327.125	222.409	228.515	213.664	242.734	236.406	250.827	259.139	270.775		221.891	204.135	295.181	245.704	141.533	258.132	257.812		277.573		214.506	187.305	209.372	195.367	188.623	178.135	220.433	253.418		213.935	199.269	115.942	225.587		206.59	146.656	204.235	218.976	218.009
							219.855	216.105				205.544	208.958	265.637	259.284	247.772	175.18	252.379	230.377			235.714	203.61	261.125		230.672	215.625		263.938		222.877	227.888	222.88	232.142	220.958	178.135	210.414	177.791		204.914	202.222	162.62	197.935		203.871	299.12	183.336	229.256	214.849
							219.855	200.825				205.544	251.161	264.674	248.25	293.235	214.994	262.519	242.387			241.353	235.929	288.883		275.707	232.5		239.59		246.944	196.671	245.393	248.231	229.042	191.198	263.375	294.549		148.208	296.69	219.837	266.339		262.315	233.778	180.487	261.126	219.062
							232.013					219.247	223.369	258.9	259.284	223.904	214.994					182.707	280.099	195.33		297.676	220.312		187.971		235.434	217.482	254.398	225.246	270.808	245.826	240.473	260.052		275.796	185.985	254.469	234.32		207.949	230.874	213.734	199.443	207.477
							239.105					222.409	227.486	207.89	259.284	234.133	206.036					216.541	184.219	239.536		217.49			270.756		207.182	228.929	207.121	229.843	251.946		200.394	289.242			202.222	307.17	197.935		213.386	230.874	196.635	229.256	228.54
							243.157					205.544	219.251	255.05	249.354	290.962	206.036					283.083	231.62	187.106		249.345			263.938		187.301	220.604	222.88	163.189	234.431			82.2614			162.368	204.78	179.014		216.104	339.777	204.235	158.32	244.338
							219.855					205.544	232.633	236.763	239.424	268.23	205.041					198.496	239.161			204.309			229.85		291.938	219.563	265.655	252.827							175.652	189.723	229.953		175.329	190.217	205.185	185.05	213.796
							248.223					205.544	148.226	236.763	229.494	238.679	190.111					257.143	205.765			280.101			228.876		234.387	223.726	249.896	178.128								192.734	276.526		159.02		207.085	144.956	235.913
							265.447					206.598	278.953		172.12	234.133	249.831					215.414	203.61			207.604			225.954		283.567	218.523	61.9111	221.799								221.343	296.902		180.766		201.385	228.228	228.54
							253.289					242.436	209.987		219.564	223.904	264.761					153.383	246.702			294.381			243.485		202.996	193.549	236.388	201.113								296.63	248.874		237.85		204.235	204.583	228.54
							219.855					231.895	265.572		219.564	223.904	265.757					213.158	215.461			225.179			290.235		249.037	262.227	129.451	258.574								249.952	260.517		146.787		222.284	226.172
							219.855						251.161		231.7	211.402	257.794					257.143	239.161			227.376			218.163		205.089	196.671	235.262	272.364								189.723	196.479		203.871		228.933	224.116
							219.855						223.369		199.704	276.186	260.78					257.143	216.538						243.485		230.202		252.147	243.634									199.39		183.484		222.284	185.05
							219.855						208.958		242.734	65.921	214.994					217.669	229.466								278.335		255.524	233.291									215.399		207.949		223.233
													219.251		219.564	221.631	228.929					208.647	193.915								219.738		210.498	228.694									251.784		229.695		184.286
													227.486		210.737	186.397	203.05					217.669	253.166								249.037		247.644	249.38									254.695		247.364		242.232
															232.804	264.82	256.799					309.023	205.765								263.686		201.493	218.351									250.329		304.448		260.281
															219.564	211.402	129.395						246.702								285.66		216.126	201.113									202.301		250.082		203.285
																226.177	197.078						182.064								235.434		226.257	186.173									164.46				271.68
																	231.915						259.63								219.738		247.644	241.335									148.451				219.434
																							218.693								233.341		236.388	218.351
																							156.209								234.387		271.283	227.545
																							228.388								288.799		256.65	230.992
																							248.857								282.521			193.068
																							239.161								273.103			216.053
																															156.956			250.529
																															249.037			228.694
																															188.347			206.859
																															229.156			241.335
																															174.744			221.799
																															243.805			240.186
																															188.347			241.335
																															231.248			286.155
[truncated: 324 more columns]

## Sheet: Figure6
Fig6c	BB number per cell			Fig6d	Apical actin enrichment			Fig6e	Subapical actin enrichment			Fig6h	Central angle of FOP			Fig6i	FOP intensity in BB patch			Fig6k	Relative BF size
	ANKS1A+/+	ANKS1A-/-			ANKS1A+/+	ANKS1A-/-			ANKS1A+/+	ANKS1A-/-			ANKS1A+/+	ANKS1A-/-			ANKS1A+/+	ANKS1A-/-			ANKS1A+/+	ANKS1A-/-
	41	31			1.49012	0.182931			1.52665	0.840309			145.239	67.855			2471.53	1917.92			1.06279	0.634003
	44	34			1.4843	0.75256			1.42257	0.604686			106.713	41.112			3015.74	1233.71			1.2276	0.865126
	46	34			1.47855	0.682007			1.39841	0.466774			100.481	77.745			3044.2	1356.67			1.07137	0.662433
	46	34			1.4647	0.656349			1.36007	0.464047			111.892	33.301			2809.79	2518.32			1.21863	0.663612
	44	40			1.38946	0.647482			1.30866	0.416745			118.83	27.143			3135.33	1583.72			1.22612	0.537223
	49	34			1.38419	0.642533			1.27731	0.41191			28.113	7.851			2771.98	1555.19			0.845166	0.516895
	51	54			1.38419	0.608245			1.27622	0.39526			106.152	34.569			2619.57	1915.3			1.32461	0.385941
	41	43			1.36416	0.565278			1.25479	0.391609			53.35	15.793			2456.21	2743.48			1.11655	0.524702
	45	30			1.30651	0.483483			1.25242	0.379373			98.531	62.262			2862.73	873.63			1.03578	0.420999
	57	28			1.26552	0.42624			1.25242	0.378666			123.516	37.642			2412.36	2522.66			1.04964	0.355743
	53	37			1.25401	0.418499			1.2075	0.357844			44.499	22.318			2487.03	2356.89			0.822702	0.445599
	38	43			1.23461	0.402589			1.16378	0.354355			125.059	68.458			2386.82	1974.16			0.905488	0.233038
	40	34			1.2328	0.378522			1.16345	0.354301			93.589	47.625			2621.58	1201.14			0.971628	0.453554
	41	34			1.19983	0.376069			1.15085	0.340822			119.389	54.005			2346.68	940.565			0.742273	0.480069
	42	35			1.19691	0.373777			1.14894	0.339463			40.585	38.927			2102.35	2735.08			1.04381	0.484341
	40	48			1.19389	0.372211			1.14274	0.335954			98.67	44.423			2400.87	1883.46			0.990778	0.6041
	43	41			1.16674	0.37145			1.1336	0.331063			62.122	90.608			1944.58	1933.84			1.07106	0.508646
	33	33			1.16037	0.350105			1.12375	0.324622			106.462	111.421			2156.72	2400.92			0.837432	0.445305
	33	19			1.15789	0.349109			1.10979	0.318998			82.832	26.227			3315.62	1841.58			0.779247	0.580316
	36	29			1.15377	0.348875			1.07352	0.312037			124.851	68.199			2415.88	1792.89			0.765989	0.605573
	41	43			1.13366	0.339749			1.06359	0.303073			37.677	19.86			2089.82	1546.06			0.849511	0.579942
	35	36			1.12681	0.331962			1.04882	0.298112			49.448	41.846			2687.91	1891.48			0.865421	0.449724
	42	37			1.12217	0.319266			1.03087	0.283719			73.315	36.741			2646.1	1995.41			0.984296	0.270748
	36	23			1.12192	0.312604			1.01938	0.269075			120.756	18.97			3233.42	1626.85			0.585982	0.432784
	32	41			1.12192	0.310591			1.01797	0.260348			54.727	37.924			1704.32	1118.31			0.793535	0.690863
	44	29			1.12124	0.297247			0.994746	0.259893			46.621	82.782			1475.82	1647.29			0.884718	0.505258
	32	35			1.11945	0.296829			0.992092	0.255451			68.322	27.896			2034.66	1590.12			1.12306	0.783371
	33	30			1.11756	0.291375			0.986389	0.244261			38.181	30.326			2770.28	2120.83			1.06723	0.409952
	47	26			1.11333	0.272282			0.943709	0.241746			44.544	48.252			2511.96	2076.21			0.864095	0.510561
	54	32			1.07354	0.271964			0.938025	0.236874			98.023	30.843			2440.74	1830.66			0.749196	0.3444
	49	41			1.04906	0.250806			0.922126	0.233017			99.592	43.71			3624.18	1977.59			0.815138	0.310667
	41	33			1.01881	0.24922			0.915167	0.222266			92.528	82.225			2670.33	1914.82			1.22396	0.363256
	45	43			1.01519	0.24822			0.9031	0.213531			59.096	43.89			2001.03	2258.1			1.30984	0.220664
	35	34			1.01388	0.248067			0.886314	0.197932			96.159	60.618			1772.37	1845.99			1.44669	0.347347
	46	32			1.01279	0.242743			0.88099	0.194897			70.028	61.11			2659.49	1904.37			1.39911	0.286215
	42	43			1.00956	0.233449			0.880402	0.19186			103.108	27.418			2590.16	1970.37			0.766431	0.505111
	37	37			1.00792	0.215515			0.853247	0.18987			74.65	25.97				1281.3			0.821671	0.56418
	43	31			0.993541	0.212368			0.850185	0.186689			81.17	53.817				1603.72			0.977938	0.33895
	34	30			0.977163	0.210282			0.839087	0.186431			104.482	76.762				1880.26			0.734024	0.214688
	43	48			0.936507	0.197415			0.825203	0.182379			64.175	35.039							0.854225	0.54017
	34	31			0.932543	0.186877			0.819041	0.175932			104.928	23.019							0.826532	0.419085
	40	38			0.932281	0.179868			0.811375	0.169466			88.254	42.954							1.13013	0.518572
	41	23			0.917774	0.177995			0.806075	0.16756			75.667	45.395							0.701175	0.40443
	41	33			0.905689	0.174997			0.805401	0.160136			46.477	72.123							1.24797	0.400601
	42	34			0.900896	0.17268			0.805364	0.160093			104.928	29.896							1.15546	0.588824
	37	42			0.900691	0.166362			0.801862	0.155722			102.31	24.509							0.971628	0.52137
	54	55			0.889697	0.165277			0.801862	0.153737			72.209	53.103							1.28421	0.396919
	41	31			0.878976	0.163217			0.791515	0.153714			88.29	41.669							1.25681	0.494123
	40	40			0.877447	0.161302			0.786498	0.151638			80.546	18.853							1.00904	0.46128
	34	35			0.868889	0.160801			0.77875	0.147955			96.8	81.797							1.19229	0.5022
	44	34			0.848042	0.158413			0.775591	0.146918			33.905	56.611								0.260538
	55	32			0.848042	0.15606			0.767874	0.144232			94.025	50.413								0.404872
	43	46			0.825635	0.155438			0.767874	0.14412			103.659	35.303								0.304574
	42	29			0.824477	0.154253			0.764973	0.139777			98.858	56.66								0.46776
	43	45			0.822157	0.153566			0.764114	0.135597			109.397	31.963
	49	29			0.816724	0.150363			0.757799	0.130653			90.693	28.472
	42	34			0.809871	0.147889			0.756753	0.124824			87.385	20.797
	46	24			0.807108	0.143967			0.738547	0.123167			78.662	43.264
	66	16			0.806858	0.132529			0.736388	0.122391			147.723	38.853
	47	33			0.802566	0.129067			0.725037	0.122146			91.243	30.96
	44	36			0.802566	0.126634			0.717324	0.121358			101.433	62.816
	51	34			0.791317	0.123095			0.705488	0.120817			129.054	60.613
	35	31			0.79114	0.119651			0.702262	0.119667			122.86	52.549
	45	48			0.782173	0.119454			0.696017	0.11867			128.676	74.878
	48	33			0.769762	0.118418			0.695592	0.115751			81.999	9.392
	49	29			0.76119	0.112467			0.679253	0.114456			56.856	43.41
	46	31			0.753075	0.111146			0.679253	0.10763			70.558	61.838
	40	36			0.745817	0.109532			0.678557	0.106068			87.814	30.1
	48	29			0.745055	0.108851			0.672227	0.104187			109.507	20.516
	61	28			0.73222	0.0947252			0.671924	0.101725			110.459	36.562
	43	29			0.728618	0.0945604			0.671828	0.0987221			105.422	37.311
	47	26			0.721259	0.0945295			0.657383	0.0982759			42.474	51.649
	55	12			0.718263	0.0938305			0.650669	0.095525			114.075	20.979
	51	30			0.715119	0.0936071			0.644028	0.0935643			80.776	13.08
	59	9			0.705307	0.0914907			0.629974	0.0860166			131.006	96.413
	29	32			0.694828	0.0884631			0.6162	0.0848014			139.077	35.815
	42	32			0.690465	0.0875201			0.615813	0.0835545			127.409	38.318
	45	30			0.685334	0.0861017			0.611273	0.0828697			117.699	31.377
	43	33			0.684174	0.0844036			0.611164	0.0787818			111.066	48.18
	41	28			0.681716	0.0785491			0.595617	0.0772426			83.899	43.718
	46	27			0.679149	0.0701935			0.591858	0.0587271			102.218	22.511
	38	33			0.660735	0.0561975			0.59156	0.0572729			136.518	65.862
	35	33			0.658023	0.0518907			0.539913	0.05369			110.034	40.939
	46	29			0.651672	0.0486887			0.506415	0.0518164			127.176	34.07
	42	52			0.629683	0.0408182			0.496718	0.0502039			98.53	26.855
	36	42			0.621312				0.46209				101.618	35.71
	73	40			0.621217				0.450332				109.551	13.754
	62	40											131.381	30.896
	62	34											113.974	77.92
	57	36											84.222	6.057
	61	43											107.776	26.029
	48	34											77.081	28.01
	45	32											81.666	41.638
	46	43											114.273	89.771
	60	42											113.734	84.044
	51	41											83.373	105.034
	54	49											87.115	57.878
	60	19											36.237	30.561
	66	24											97.392	87.9
	32	39											101.563	76.973
	43	31											89.209	57.27
	64	30											97.346	19.741
	50	33											133.908	53.86
	62	18											130.56	58.728
	75	23											98.943	31.958
	61	41											81.753	52.669
	48	42											49.32	50.049
	57	19											77.727	82.781
	65	45											103.032	32.946
	37	18											99.034	32.169
		49											93.439	22.212
		9											102.35	58.951
		35											64.178	112.753
													51.465	85.161
													52.62	77.062
													91.527	104.994
													36.166	63.554
													62.501	47.674
													78.672	59.441
													53.862	100.03
													11.061	77.574
													90.729	52.837
													50.418	75.714
													94.232	48.495
													49.393	21.769
													98.206	33.003
													57.832	33.076
													114.983	75.164
													73.8	49.76
													35.282	59.418
													87.172	95.807
													55.082	73.685
													119.659	100.489
													87.381	23.328
													60.813	42.501
													95.498	23.521
													86.448	30.457
													100.411	110
													47.796	56
													15.217	29.431
													34.913	20.805
													25.63	25.595
													117.649	46.81
													96.767	34.507
													72.191	40.965
													96.535	21.896
													96.681	20.144
													87.662	54.824
													97.723	65.042
													117	4.185
													87.943	12.859
													23.218	15.358
													94.561	71.27
													96.293	16.469
													70.992	53.962
													29.969	46.81
													55.212	26.413
													92.092	35.828
													62.269	32.206
													114.284	33.543
													107.163
													19.063
													46.783
													69.748

## Sheet: Figure7
Fig7b	a-Tub intensity in BB patch (x108)			Fig7d	a-Tub intensity in BB patch (x108)			Fig7g	The length of MT (um)			Fig7h	The length of IMF (um)			Fig7j	The length of MT (um)			Fig7k	The length of IMF (um)
	ANKS1A+/+	ANKS1A-/-			ANKS1A+/+	ANKS1A-/-			ANKS1A+/+	ANKS1A-/-			ANKS1A+/+	ANKS1A-/-			ANKS1A+/+	ANKS1A-/-			ANKS1A+/+	ANKS1A-/-
	6.95782	9.59859			14.94	6.08			2.86007	2.57401			9.34182	6.73175			1.85091	0.508899			9.34182	6.73175
	9.73841	5.72555			9.42	4.42			2.80655	3.19237			14.1666	12.0073			3.08791	1.59934			14.1666	12.0073
	5.70422	3.12593			9.8	6.97			5.2832	4.95817			9.56853	8.73445			4.54294	2.80742			9.56853	8.73445
	6.72263	6.34005			14.08	3.22			2.92179	2.44706			14.6285	8.15422			8.75274	1.39263			14.6285	8.15422
	9.13612	10.442			13.16	6.95			3.33668	2.55548			8.92258	8.51845			5.38701	4.32529			8.92258	8.51845
	6.79999	7.10577			9.15	6.26			6.52345	9.35326			6.16733	16.1806			5.78253	3.13203			6.16733	16.1806
	7.85883	8.59798			8.2	5.53			8.22113	4.42414			5.5218	11.6714			3.78291	3.30112			5.5218	11.6714
	8.7886	6.75527			11.52	5.12			13.0823	6.35337			9.93933	7.42087			7.8567	3.04104			9.93933	7.42087
	8.92787	8.85562			7.81	4.62			7.43011	11.2475			7.84065	6.52685			6.65007	1.82212			7.84065	6.52685
	5.82211	8.12593			16.73	5.08			3.45456	7.45474			8.44538	11.1083			7.85355	3.08873			8.38735	7.46764
	4.81359	10.9546			13.28	2.42			3.84965	9.35454			8.53544	10.3783			9.64535	1.74583			7.37889	3.56435
	9.73841	6.34005			8.92	7.57			4.28316	6.45435			11.3789	8.79997			5.54287	2.80387			8.54321	7.43748
	10.9544	8.44197			12.58	3.22			5.15645	5.57284			10.5378	11.9783			6.38354	0.587832			7.34387	8.45638
	9.55486	7.10577			15.64	5.75			6.22546	4.17387			10.5311	8.46327			3.08744	1.58345			8.16787	6.08834
	7.58136	9.59859			9.85	4.56			7.51615	4.98789			9.33435	12.7435			6.43874	2.38731			6.52834	9.75378
	7.58457	5.72555			8.92	5.83			5.55221	7.73549			9.67822	11.8342			6.75883	1.73354			9.65346	8.18735
	8.5884	9.59859			12.14	5.12			10.0455	6.83422			12.2354	9.60378			3.74863	4.56378			6.98838	6.51844
	7.89695	5.12593			8.92	7.65			6.85615	5.44867			10.9774	10.7383			5.78342	3.94319			5.18736	7.15348
	6.72263	7.44197			15.87	5.08			4.45438	6.18873			6.43784	4.32453			5.57868	2.12354			9.56387	8.83344
	5.73841	6.34005			9.42	4.48			5.43789	5.98778			7.00546	8.34355			6.75214	1.13514			10.6784	6.15378
	9.13612	8.44197			8.9	5.28			6.53489	7.12222			8.83858	10.8865			5.38848	4.03244			7.83412	7.51884
	6.79999	7.10577			11.28	3.22			7.13435	6.87885			7.53722	6.93589			6.78253	2.94345			6.98374	10.1378
	5.77778	6.38733			15.46	6.55			6.24354	5.35522			9.41637	12.2345			6.74387	0.943678			4.33874	9.73874
	9.18946	8.47371			10.18	8.43			7.83552	7.47835			12.5543	8.34384			5.10044	2.38453			7.34514	6.04584
	6.74534	7.14534			12.2	3.51			6.55323	6.32412			9.66958	7.93884			6.78734	6.12336			8.85348	7.33867
					11.52	2.17			4.38352	6.45739			12.2543	6.68387			5.88375	4.87354			5.93874	8.78378
					13.85	6.67			6.54312	6.32475			11.9878	14.7535			5.63873	3.88738			8.83784	5.52637

## Sheet: Figure8
Fig8b	Central angle of FOP			Fig8d	Central angle of FOP
	DMSO	anks1a-MO			DMSO	anks1a-MO	anks1a-MO+mANKS1A
	60.772	36.957			78.24	29.463	62.41
	37.987	65.025			84.41	28.43	0.414
	49.828	43.161			75	26.06	105.797
	44.867	75.53			73.014	37.292	45.71
	104.036	71.489			63.877	40.256	53.703
	57.513	35.151			98.746	30.308	49.151
	67.433	29.105			86.547	35.212	19.919
	70.017	33.976			71.417	25.071	127.847
	82.14	23			73.122	34.509	23.101
	122.358	68.499			87.356	26.823	42.153
	114.928	75.876			76.329	31.1011	85.525
	36.134	29.122			85.081	24.05	79.097
	83.378	119.526			80.772	43.855	53.937
	54.882	24.624			75.286	51.911	31.001
	97.818	45.753			92.007	47.742	13.247
	58.861	33.366			116.581	30.145	83.851
	20.45	81.33			80.398	59.621	22.061
	47.918	88.618			104.578	21.405	22.63
	66.801	36.439			111.034	28.489	36.655
	41.878	106.154			103.599	37.023	57.741
	34.156	60.882			80.148	39.365	23.305
	95.138	47.647			61.055	36.812	61.784
	62.425	102.453			79.242	20.418	75.405
	87.157	34.428			63.864	37.085	21.821
	78.852	77.329			83.3	25.171	58.628
	94.705	31.868			78.685	26.733	22.061
	35.989	53.733			62.354	25.166	37.145
	76.975	87.785			60.826	81.753	14.715
	50.299	45.025			62.124	27.553	29.848
	45.833	61.919			91.481	29.799	28.722
	65.925	28.217			100.139	34.415	13.166
	37.097	62.091			75.028	25.858	102.175
	55.31	33.72			74.476	26.454	152.894
	89.382	92.426			74.16	44.219	21.745
	44.455	55.172			71.446	34.397	55.226
	79.139	45.939			57.031	33.592	57.16
	44.822	48.013			80.013	27.884	91.925
	81.472	52.0845			86.927	32.793	34.557
	94.347	70.695			58.346	68.879	44.002
	54.959	43.336			65.223	28.179	65.62
	90.434	54.273			76.749	63.902	98.348
	106.853	76.571			75.34	42.208	83.859
	27.055	80.467			98.389	36.42	13.247
	23.394	64.905			93.39	37.919	31.001
	66.377	32.807			64.942	45.707	53.937
	30.387	27.139			84.361	33.957	42.153
	89.219	38.017			96.681	45.374	45.71
	72.897	36.953			66.172	52.955	53.703
	52.905	44.252			57.324	28.315	19.919
	60.096	41.223			82.28	32.765	127.867
	49.74	38.555			66.112	24.998	67.774
	36.37	41.788			90.165	25.142	79.097
	44.746	33.04			101.759	36.163	13.247
	45.703	63.179			60.025	28.49	83.851
	80.401	39.148			54.301	35.608	13.183
	73.237	60.001			65.593	26.075	40.163
	41.906	33.814			67.665	68.725	66.068
	24.198	31.949			59.494	36.69	105.886
	66.642	74.192			86.838	25.624	26.785
	39.782	45.69			58.552	43.059	49.399
	32.978	35.079			80.426	31.293	83.154
	42.25	53.123			112.597	24.981	26.771
	82.074	77.093			88.418	30.825	21.745
	23.828	32.366			70.734	20.854	55.226
	45.687	46.497			81.074	35.169	57.16
	53.02	28.602			108.435	38.713	53.703
	86.404	28.563			59.722	38.822	53.229
	37.875	51.093			79.834	26.565	45
	50.349	21.991			73.257	30.706	56.166
	46.639	70.344			81.535	20.38	99.709
	31.608	25.032			117.56	29.372	73.864
	35.901	46.305			96.59	29.358	136.011
	34.237	35.786			67.834	31.087	23.85
	83.418	57.509			59.097	29.745	41.142
	48.363	51.522			81.043	31.685	49.195
	55.292	27.655			71.327	27.979	71.969
	51.393	26.796			87.641	36.522	68.717
	94.545	46.471			102.68	48.621	33.259
	39.459	51.969			79.761	31.675	104.305
	84.483	70.991			89.496	55.217	68.717
	57.599	74.583			96.009	24.567	42.034
	82.014	70.095			88.152	33.243	83.191
	101.803	44.327			98.37	37.945	41.35
	75.809	35.838			80.969	32.184	51.542
	75.89	42.273			85.61	37.602	99.899
	85.032	36.423			56.689	17.862	64.66
	62.945	23.441			87.614	28.61	132.242
	69.135	50.895			57.529	96.495	52.599
	71.771	75.817			103.496	67.482	13.93
	48.093	28.588			62.821	62.734	26.235
	47.337	47.004			108.529	36.67	58.115
	120.937	72.308			106.928	37.488	6.808
	106.925	75.121			106.39	47.123	29.771
	93.108	40.914			55.506	67.325	107.916
	51.543	56.965			89.627	89.747	65.225
	72.946	66.545			54.494	46.005	78.963
	35.484	45.431			55.971	43.295	13.574
	22.033	55.914			112.932	78.69	53.744
	87.289	44.237			94.764	69.694	23.478
	58.97	46.359			54.162	45	37.431
	115.875	41.962			101.99	25.821	48.039
	71.319	47.936			55.494	31.202	57.524
	136.276	90.132			89.799	40.131	39.195
	32.881	41.907			103.878	49.574	152.894
	47.426	49.514			85.917	39.611	24.451
	48.722	46.526			99.689	19.519	65.74
	79.397	35.272			99.121	43.39	27.722
	74.745	40.387			91.338	30.375	31.251
	102.134	27.464			98.28	33.248	28.962
	99.893	46.129			115.71	50.397	31.754
	76.536	35.538			87.879	49.204	48.668
	45	21.727			74.263	70.689	65.147
	85.099	47.42			95.373	18.157	39.768
	100.109	27.759			87.029	25.665	26.916
	89.78	33.721			111.545	32.082	46.329
	61.378	31.108			56.446	45.991	61.114
	67.882	38.071			96.544	37.547	37.68
	60.633	84.611			68.689	85.489	59.834
	44.044	88.091			66.643	30.964	45.114
	88.091	27.457			56.885	34.986	56.283
	68.042	34.81			82.354	37.736	36.705
	71.801	30.256			71.278	51.434	2.034
	79.108	28.862			100.53	41.99	33.284
	82.7	32.707			55.069	54.782	51.318
	103.522	25.587			93.942	46.436	67.336
	67.404	26.32			76.403	43.577	42.268
	56.664	27.076			69.318	56.773	39.032
	33.63	32.386			103.392	84.406	91.484
	73.321	34.261			68.875	41.657	32.439
	56.37	42.756			54.782	32.252	20.98
	114.93	33.417			108.886	38.255	36.939
	72.912	52.657			77.778	43.152	42.255
	87.572	83.321			83.473	25.935	36.81
	24.737	57.892			95.554	32.83	33.165
	61.112	29.867			98.326	39.09	24.498
	41.035	68.225			88.481	25.738	26.719
	67.38	64.475			74.812	49.33	51.546
	90.346	69.604			106.928	87.751	50.593
	34.004	103.787			92.468	66.801	61.033
	42.752	34.024			64.819	27.103	75.389
	84.5	22.894			97.46	64.636	85.837
	104.242	20.556			93.686	31.29	31.954
	86.688	27.737			64.069	28.852	61.915
	83.51	34.182			105.748	68.949	52.309
	88.178	99.342			88.903	37.694	50.881
	76.846	56.613			67.521	91.219	60.655
	59.475	31.942			104.5	91.652	16.249
	80.604	43.816			102.184	84.039	48.111
	47.335	34.417			87.529	36.946	19.635
	111.718	36.203			62.467	105.97	75.537
	83.206	59.574			71.678	39.094	40.46
	70.472	73.072			59.683	74.591	55.884
	102.064	48.614			75.68	91.559	93.793
	78.675	99.866			59.132	60.651	30.93
	85.518	43.813			62.756	116.565	74.735
	83.409	46.887			94.476	48.609	66.615
	72.364	49.604			117.515	101.204	61.809
	54.632	59.47			85.054	122.093	104.519
	33.598	49.091			67.018	78.179	53.901
	59.085	37.861			51.688	42.891	73.666
	43.341	98.516			82.273	70.349	92.021
	48.352	119.574			55.101	113.875	69.034
	50.159	49.527			60.396	62.819	85.29
	62.392	36.257			88.493	39.857	29.047
	64.794	53.86			86.541	56.169	106.873
	79.189	33.853			102.498	121.677	95.875
	25.333	37.107			100.942	43.751	81.545
	43.391	77.31			95.9	78.179	70.233
	55.327	47.649			105.376	121.43	97.626
	23.131	51.009			65.563	62.395	49.177
	97.879	25.43			64.039	73.175	71.161
	71.378	90.211			70.702	30.596	103.188
	47.111	28.447			72.408	64.17	96.475
	85.912	53.454			64.52	28.657	49.542
	166.827	78.987			108.435	18.453	34.186
	68.346	67.096			62.413	12.481	54.179
	84.333	80.386			69.955	62.534	15.502
	86.987	58.695			86.735	105.642	90.262
	152.416	48.806			93.094	109.633	39.032
	91.796	38.401			76.608	73.08	36.81
	55.52	56.098			115.821	37.126	42.255
	85.686	75.731			105.993	13.557	20.98
	117.584	85.417			75.877	47.49	40.46
	62.999	52.009			61.894	36.24	98.043
	81.497	127.583			100.22	101.744	94.635
	31.515	137.344			91.187	101.31	72.968
	53.742	99.815			87.955	23.505	71.565
	54.369	75.018			91.782	90.09	128.157
	118.507	40.199			85.711	145.008	109.558
	66.328	30.359			86.967	9.775	108.001
	86.492	124.715			59.744	11.071	119.495
	21.944	78.183			55.182	116.811	112.98
	53.391	40.225			102.445	61.718	104.381
	42.47	33.015			67.733	43.288	109.523
	91.115	57.2			79.425	58.783	126.343
	89.891	92.422			103.692	101.31	104.978
	54.412	42.756			108.97	106.495	17.969
	62.403	43.002			97.107	14.266	91.903
	36.011	45.317			108.638	38.904	89.794
	74.539	42.727			100.433	84.907	97.765
	84.304	82.616			90	27.255	104.432
	107.923	37.468			62.878	7.348	79.27
	94.495	25.628			108.05	71.522	117.255
	65.6	32.157			108.009	55.113	68.798
	53.5	38.764			98.366	42.4	64.375
	52	28.729			99.262	46.495	95.92
	60.8	27.265			88.362	45.778	116.565
	82.1	125.415			76.165	113.129	98.825
	61.4	93.861			110.225	134.59	117.827
	62.3	44.427			94.635	15.93	119.294
	93.2	28.675			50.349	27.02	119.745
	49.2	103.223			114.206	30.591	98.881
	63.1	39.227			76.88	89.084	79.195
	117	39.986			77.673	25.56	116.565
	46.7	17.429			65.695	66.523	29.52
	61.3	37.875			98.322	42.353	129.608
	75.8	49.319			106.114	69.986	122.296
	119.8	81.864			96.034	55.828	91.939
	113.2	17.264			60.622	71.246	115.907
	57.5	37.165			76.491	104.876	100.13
	110.2	42.846			75.622	107.264	80.838
	60.7	53.525			97.815	63.679	118.616
	72.5	82.608			105.124	106.667	69.073
	92.2	20.673			103.696	50.008	87.875
	60	62.166			81.087	83.48	99.815
	59.2	48.435			91.73	126.347	98.393
	56.7	42.47			84.472	29.031	139.874
	63.1	33.297			52.125	49.082	118.96
	38.8	27.517			84.906	71.732	110.122
	61.8	48.53			75.343	77.385	98.367
	77.4	20.629			95.835	72.784	99.404
	70.7	79.333			79.956	63.094	117.408
	97.2	45.538			68.118	26.546	71.345
	59.7	29.968			71.827	46.495	112.989
	84.5	24.928			67.363	35.293	79.22
	65	42.871			74.588	106.361	105.814
	56.9	31.616			68.528	19.906	98.281
	46.7	79.808			73.085	27.125	110.344
	65.7	26.92			95.836	15.16	126.68
	48.2	22.922			45	17.757	112.662
	64.4	57.529			106.927	32.431	100.875
	43.9	103.708			109.859	12.911	118.007
	47.7	63.951			104.159	24.545	113.713
	65.6	21.837			91.77	51.304	82.569
	54	42.955			92.538	26.647	95.988
	62.7	31.472			50.213	55.86	72.678
	53.9	36.778			100.338	5.749	113.88
	82.4	53.531			83.204	19.733	132.486
	55.3	53.427			68.02	5.782	118.781
	64.8	65.877			81.119	41.354	104.621
	46.5	28.918			98.031	29.506	135.612
	56.3	77.905			116.157	34.77	106.378
	47.9	43.172			102.045	24.468	95.109
	64.9	124.172			73.14	36.027	112.059
	52.4	35.832			64.255	0.232	51.315
	57.6	25.961			80.502	34.54	108.679
	40.8	65.33			92.992	35.181	89.616
	73.7	25.244			77.576	54.638	97.76
	61.7	31.149			73.181	31.804	85.066
	58.4	29.148			95.378	14.165	55.368
	121.3	87.929			65.827	0.935	98.939
	52.9	71.836			68.817	23.703	67.009
	31.6	31.404			102.773	29.705	5.906
	31	42.742			50.888	14.693	99.795
	41.4	33.022			84.011	31.355	52.721
	45.8	43.113			93.299	15.163	130.05
	26.6	29.849			92.545	14.198	106.402
	30.3	32.758			96.825	20.516	98.393
	32.2	31.928			108.978	2.116	77.981
	52	35.405			81.87	130.645	112.62
	45.4	52.786			95.343	15.163	126.68
	32	82.425			79.38	14.198	119.314
	32.4	41.938			100.898	31.355	114.9
	112.5	24.684			99.106	14.693	118.8
	53.8	34.525			95.485	40.268	81
	68.5	25.609			79.881	44.208	60.9
	62.6	14.391			72.885	115.088	79
	51.2	22.942			94.076	47.917	50.1
	50.8	25.56			98.13	18.782	88
	95.1	70.484			114.01	16.371	92.6
	77	19.942			112.146	45	114
	60.3	21.242			86.309	12.038	97.6
	89.3	56.094			85.878	14.3	99.9
	59.5	40.155			71.503	27.97	81.9
	112.7	27.186			99.38	94.787	62.3
	60.6	34.579			89.69	20.091	89
	63.8	41.491			69.975	13.995	45.3
	75.3	21.865			103.486	74.134	106.7
	65.3	22.166			79.695	35.387	106.2
	67.1	94.663			91.151	49.748	103
	121.7	23.331			97.718	17.602	94.1
	53.5	21.93			86.921	55.767	101.8
	64.7	19.049			99.189	28.234	107.8
	74.7	99.51			88.589	54.292	100.5
	44.3	31.212			104.957	28.234	90.5
	90	50.271			103.075	101.784	95.2
	108.4	33.69			80.315	33.915	103.4
	59.3	29.422			104.138	23.736	94.2
	58	50.887			110.194	48.687	76.9
	52	47.335			84.204	23.886	115.3
	79.8	99.625			59.919	38.223	97.1
	56.2	27.957			90.955	54.292	74.7
	58.9	31.803			107.526	134.55	82.9
	67.1	110.29			89.012	0.935	84.6
	58.1	27.496			92.811	127.589	90
	47.5	32.881			70	85.601	102.9
	69	34.273			95.949	20.538	95.5
	60.3	30.456			75.006	72.3	61.4
	61.5	28.967			93.131	17.457	117
	80.3	26.131			81.404	51.587	70.2
	98.5	118.354			92.503	136.408	106.8
	114.8	76.919			80.489	20.36	88.7
	52.3	20.65			75.375	62.093	110.6
	74.6	82.488			65.887	47.917	59.9
	53.3	76.969			51.165	40.26	103.7
	65.3	100.514			88.057	18.782	87.4
	106.2	33.69			69.175	30.651	99.5
	81.6	35.074			98.13	38.382	60.9
	107.6	21.516			107.526	117.455	112.8
	61.3	38.48			71.882	97.193	70.2
	50.5	25.702			65.298	80.538	93.9
	59.8	26.996			110.056	48.495	99
	54.8	32.438			69.928	115.088	50.5
	81.2	22.3			83.39	44.208	71.6
	77.9	33.917			117.852	16.371	84.1
	103.3	22.129			94.23	17.757	87.4
	62.4	66.801			57.394	15.16	93.7
	53.8	25.342			89.775	27.125	115
	112.4	98.584			113.218	106.361	77.5
	81.6	17.991			69.285	45.971	51.6
	86.6	111.76			87.936	19.906	91.4
	63	35.538			99.78	51.4	85.4
	72	56.115			100.252	53.2	111.7
	50	60.519			95.955	86.6	44.2
	68.6	150.852			109.351	83.4	96
	56.3	39.806			75.795	86	67.4
	91.3	48.013			103.047	47.9	45.4
	37.6	29.789			85.658	35.2	107.5
	36.9	22.157			65.267	50.1	95.6
	56.9	42.879			111.072	41.1	94
	53.9	31.48			62.879	34.7	76.1
	70.9	94.971			118.413	58.7	96.5
	63.2	33.097			96.075	47.7	101.5
	68	43.9			49.07	29.4	117.3
	80.4	71.022			74.583	35	98.2
	50.3	23.385			68.322	45	51.3
	32.1	82.875			112.475	31.1	63.4
	66.9	25.368			104.063	44.3	85
	77.6	39.22			81.902	50.4	75.5
	60.6	39.507			101.368	91.1	95.6
	66.4	90.679			97.12	48	84.1
	69.7	51.603			107.276	55.3	87.5
	57.7	32.602			119.98	65.1	102.8
	80.3	37.707			105.928	77.2	104.6
	102.9	84.546			64.42	100.3	76.5
	47.9	61.679			63.505	32.5	100.5
	43.2	21.761			90.955	46	83.7
	66	31.343			115.729	32.9	96.9
	42.3	15.245			112.582	63.7	92.9
	100.8	36.162			100.626	20.3	67.9
	65.9	32.577			70.007	61.7	85.1
	78.1	29.132			76.919	110.3	74.5
	49.5	83.044			79.873	93.2	87
	90.7	43.197			116.954	67.6	91.2
	87.5	34.235			98.573	64.2	116.6
	65	59.366			90.422	67.2	67.3
	78	74.875			109.804	60.2	90
	31	19.695			112.906	47.4	101.3
	90	24.432			106.66	79.2	81.8
	47.1	47.161			86.414	66.4	101.3
	68.8	64.921			116.912	59	66.2
	83.4	62.913			116.18	46.6	105.4
	101.4	38.438			100.154	67.6	90
	91.1	43.849			111.827	55.2	65
	79.5	36.254			52.975	96.3	106
	82	28.084			73.482	65.7	48.8
	75.5	99.689			88.118	61.9	78.7
	101.7	38.003			69.234	62.7	92.9
	84.3	91.032			100.379	31.4	77.8
	68.5	34.33			56.741	41.8	110.1
	83.1	25.28			77.89	39.2	68.7
	61.4	33.674			49.447	63	103.4
	43.9	59.769			56.662	76	115.3
	59.3	21.517			65.753	47.1	116.6
	63.4	96.973			71.186	40.3	105.3
	67.7	58.921			73.315	65.6	87.9
	73.8	46.414			73.678	29	116.5
	113.7	57.853			117.892	39.3	69.3
	55.8	42.357			106.347	44.1	69.8
	114.7	45.46			91.332	21.2	92.3
	69.1	65.104			88.475	69.3	80.9
	85.2	32.724			109.523	89.3	49.6
	110.2	57.705			115.994	75.3	59.7
	58.9	117.777			114.244	62.2	106.4
	130.9	22.771			30.983	80.1	72.8
	104.1	12.184			92.852	65	75
	78.4	76.002			73.024	47.7	94.4
	117.5	28.289			82.185	99	88.8
	55.3	27.019			111.801	71.5	63
	111.8	83.718			86.629	58.8	94.3
	93.9	57.163			67.1	35.8	84.6
	85	25.145			138.742	25.2	43.8
	77.2	24.342			60.346	77.8	80.4
	64.8	33.111			110.182	69.4	66.4
	76.5	22.013			83.246	64.5	96.1
	66.6	28.625			51.721	58.4	81.9
	73.1	62.424			82.185	94.1	95.7
	77	20.556			62.638	69.6	100.2
	65.8	23.629			29.275	66	78.4
	66.9	46.137			36.413	63.9	101
	127.2	41.82			79.38	44.8	91.9
	36.5	33.906			136.877	71.1	103.2
	41.6	24.629			103.557	53.2	70.4
	70.4	103.351			52.227	41.4	71.3
	69	41.424			50.679	48.4	52.5
	57.1	104.372			148.758	40.3	51.9
	57	76.218			135.21	53.8	80.4
	111.8	121.094			109.956	56.9	78.1
	78	111.299			74.653	76.6	98.1
	60.1	102.317			54.886	95.7	87.5
	47.3	44.762			67.391	53.2	85.9
	74.2	41.18			44.542	23.4	81.2
	87.4	100.174			54.85	48.4	94.9
	88.5	96.752			108.195	28.6	98.8
	63	32.811			81.027	60.3	96.9
	51.7	93.321			78.856	80.1	84.4
	96.7	27.142			123.822	93.4	70.8
	33.4	84.571			127.875	62.2	80.1
	61.1	25.708			125.377	31.9	64.5
	69.6	69.825			80.185	95.7	81.5
	64.8	44.215			91.736	26.7	80.5
	76.2	44.261			79.77	97.7	74.5
	70.7	58.371			137.246	83.2	75.3
	110.6	86.744			82.535	74.9	70.6
	56.3	50.072			96.406	82.5	54.6
	85.9	29.811			128.279	94.6	68.2
	91.4	40.871			115.994	65.6	70.7
	67	79.169			113.494	65.7	83.7
	69.1	42.857			108.34	81.6	87.7
	90	33.734			43.122	42	88.8
	105.2	63.435			94.922	104.2	90
	56.9	26.949			59.986	81.9	79
	67.2	36.215			77.825	44	121.2
	80.5	70.098			49.833	34.4	100.9
	71.5	24.544			76.766	68.2	62.6
	63	31.721			42.936	55.5	87.5
	87	30.174			73.024	38.6	70
	58.3	28.747			92.852	104	85.3
	74.8	49.018			101.463	48.8	83
	63.5	43.556			108.34	66.2	92.3
	77.1	24.866			30.983	62.2	114.2
	94.3	24.496			39.284	99	96
	71.1	36.382			42.852	80.1	91.6
	115.2	32.053			126.935	65	78.7
	71.5	39.356			37.546	47.7	94.6
	73.4	63.658			41.906	58.4	94
	43	101.531			59.986	94.1	77.7
	68.3	47.202			74.47	64.5	79.4
	68.2	31.131			68.121	58.8	110
	83.5	41.82			42.758	71.5	103.3
	69.4	33.085			106.06	35.8	110.9
	56.9	36.356			40.849	25.2
	53.7	84.961			72.181	77.8	102.6
	120.9	26.61			30.737	59.4	74.7
	98.1	25.952			65.893	55.9	79.1
	61.5	67.772			54.992	108.8	96.7
	70	117.525			32.774	47.8	49.9
	52.1	38.739			85.601	29.2	108.4
	115.7	42.409			121.499	53.2	75.5
	114.3	31.954			54.866	21.6	40.9
	82.2	49.648			36.413	83.5	79.4
	62.8	34.949			29.275	75.8	102.6
	86.9	75.541			38.245	122	79.3
	46.8	92.361			62.008	57.9	63.4
	48.8	70.233			34.846	53.9	58.6
	70.5	59.324			41.593	82.3	103
	72	78.5			135.21	32	92.9
	103	81.6			44.542	28.9	27.8
	94.5	71.8			54.85	56.3	50.5
	96	105.3			134.79	56.1	111.7
	78.5	96			122.33	51.7	102.8
	99.3	68.8			23.447	39	62
	81.5	84.2			88.406	99.5	87
	67.7	101.9			57.858	84.8	73
	85.5	100			34.846	75.2	94.5
	95.7	82.3			80.08	71.1	88.2
	85.6	92.2			27.29	50.3	100.1
	82.1	99.2			55.603	47.4	107.5
	56.6	90			37.853	55.8	64.3
	62.6	51.8			48.18	43.8	96
	71.4	110.2			52.549	106.2	73.8
	78.1	56.8			65.866	55.4	91.3
	81.5	59.3			30.723	63.4	70
	95.8	69.8			111.73	49.1	93.3
	52.9	65.4			89.763	61.3	82.9
	41.2	72.5			63.784	65.3	48.2
	53.4	87.1			104.036	71	56.3
	76.3	111.8			67.516	37.2	93.3
	66.8	45.6			82.007	56.2	86.1
	40.3	97.6			75.178	57.1	87.3
	41.4	57.1			70.213	69.8	94.8
		101.9			99.282	72.5	80.1
		55			87.138	45.1	74
		47.7			81.761	73.1	68.2
		72.7			106.011	62.7	78.8
		65.4			68.624	63.1	72.2
		47.2			133.044	53.5	76.4
		47.3			77.825	71.7	70.6
		97.8			128.371	91	54.6
		88.9			108.526	71.1	80.3
		70.7			127.275	56.3	46.6
		63			81.027	58.7	38.3
		74.1			78.856	32.4	107.9
		91.5			100.448	48.7	90
		110.6			105.278	68.7	68
		67.4			77.044	54.7	68
		62.9			144.946	44.4	61.5
		38.3			76.911	29.5	104.7
		49.8			76.462	36.5	87.5
		50.9			109.489	70.4	97.5
		47.6			88.605	40.4	81
		57.9			108.548	82.4	59.8
		54.3			76.462	75.7	89.7
		34.7			85.954	76.4	72.4
		51.7			109.671	44.8	95.8
		44.3			82.407	34.6	101
		120.1			63.977	87.6	103
		125.4			100.606	21	94.4
		94.5			77.8	45	105
		47.3			67.516	67	58.5
		77.9			63.784	70.2	107.7
		67.3			116.744	45.8	94.8
		77			93.049	72.7	118.3
		40.6			114.325	31	88.7
		58.6			54.578	89.7	91.3
		47.7			89.777	103.5	95.9
		54.7			82.747	52.5	112.3
		49.1			79.005	71.8	90.9
		39.9			121.123	23.3	46.6
		40.2			72.6	63.4	72.3
		74			49.033	61.4	67.5
		85.6			49.886	82.8	89
		56.8			129.45	81.1	108.7
		56.9			48.531	34.1	108.5
		68			105.549	82.9	132.1
		41.8			79.545	42.1	37.4
		116.2			111.73	57.7	81.2
		58.6			87.8	104.6	71.1
		59.7			101.7	44.1	78.5
		51.1			125.3	51.3	103.7
		46.6			71.5	53.8	67.3
		43.1			91.4	36.9	58
		60.3			93.7	48.9	94.3
		77.2			100.7	46	112.8
		59.9			119.1	60.7	93
		31.7			119.4	43.1	95.5
		124.7			127.5	45.8	99.5
		109.1			67.5	41.4	68.6
		35.8			47.1	74.7	102.5
		25.7			70.2	54.2	97.8
		36.9			126.5	81.5	100.4
		109.3			122.1	57.1	112.4
		31			103.5	79.7	87.4
		61.2			86.8	31.3	83.9
		42.2			77.3	79.7	101.9
		41.5			109.3	81.5	83.7
		32.6			65.4	92.7	71.4
		83.8			67.2	111.4	64.7
		30.5			93.1	85.8	43.5
		31.4			70.6	45.1	97.4
		83.1			104.6	49.5	75.7
		40.7			108.9	71.8	58.2
		64.6			70.6	49.1	76.6
		36.8			119.1	96.3	102.7
		29.3			48.7	75.3	44.1
		37.7			109.8	84.1	81.8
		40.1			64	68.3	83.2
		36.3			102.1	47.9	79.8
		35.6			104.7	88.5	102.7
		36.1			113.6	93.2	96.3
		41.4			108.3	99.7	72.8
		38			101.4	75.5	79.8
		31.4			64	76.3	83.2
		31.6			108.4	46.8	73.1
		45.2			80.1	28.8	97.1
		46.2			103.3	42.8	59.7
		31.2			131.7	42.4	72.5
		31.9			137.5	64.9	99.1
		58.7			125.3	45.6	90
		50.5			76.3	52.1	67.3
		44			107.8	60.9	67.7
		73.8			85	74.4	90.9
		82.1			95.1	35.3	54.4
		47.1			65.1	82.5	108
		44			67	63.4	98.1
		43.1			94.8	83	99.1
		46.9			97.4	64.7	67.5
		48.9			113.5	34.3	82.7
		33.7			77.5	43.2	58.7
		33.4			107.1	53.6	66.4
		91.3			106.3	26	86.8
		31			100.8	52.7	77
		31.8			96.7	66.3	77.3
		62.4			113.4	68.2	77.2
		61.1			96	73.7	100.9
		42.7			115.1	99.1	102.5
		55.5			73.5	47.7	66.4
		28.1			125.1	73.6	90
		36.2			103.5	41.3	75.1
		33.8			120.1	54	109.9
		35.4			112.2	79.8	65.6
		48.1			108.8	86.1	74.6
		38.9			106.3	52.7	53
		49.1			90	58.7	101.9
		41.9			116.7	49.6	104.5
		31.8			87	73.5	110.6
		44			62.5	55.5	95.2
		4.6			118.2	67.7	117.4
		38.5			102.6	87.1	66.6
		35.7			123.7	78.5	76.4
		29.3			125.5	69.5	91.5
		28			112.3	69.7	40.9
		52.6			84.6	51.5	123.9
		40			80.7	63.4	108.1
		41.2			119.3	62.5	79.9
		40.7			109.2	66.8	97.5
		44			65.5	36.4	75.6
		38.9			111.2	72.2	109.6
		52			112.1	102.1	83
		50.9			113	82.8	122.8
		50			114.6	48.3	84.1
		3.3			93.5	55	50.7
		73.5			106	58.3	44.1
		41.9			113	57.1	24
		34.3			77.5	74.3	64.8
		36.9			104.3	88.8	77.2
		44			73.1	46.5	91.7
		35.9			116.3	19.4	91.8
		38.8			94	56.6	51.3
		28.7			102.7	45	55.5
		36			104	67.4	46.3
		27.5			115.7	67.5	74.6
		45			108.6	85.6	43.2
		98.3			109.5	56.3	53.1
		25.3			105	46.8	48.1
					107.6	68.8	87.1
					117.1	55.5	70.9
					116.3	85.3	69.2
					117.4	57.5	58.5
					117.7	85.3	35.3
					101.9	67.8	43.4
					111.6	53.7	108.4
					89.9	50.7	80.5
					107.4	77.5	46.8
					116.6	61.5	71
					95	78.7	85.5
					94.7	61.5	63.6
					109	24.4	75.8
					105.1	52.7	80.4
					114.7	78.5	76
					99.9	102.5	51.4
					118.4	86.5	46.7
					122.8	53.4	83.9
					107.3	101.9	72
					89.4	80.4	69.9
					112.9	61.7	90.4
					123.1	80.8	93
					112.8	52	62
					81	72.9	88.4
					103.8	84	86.2
					102.8	78.7	37
					107.8	71.6	125.4
					101.1	77.1	84.1
					101.9	65.3	76.6
					122	48.1	87.5
					102.8	40.1	110.5
					100.6	70.2	70.2
					113.3	56.6	81.3
					113.9	55	124.5
					85.8	54.2	87.2
					103.7	83.9	115.1
					107.5	71.1	116.6
					116.6	77.6	84.2
					117.3	76	85.6
					113	33.7	52.4
					87.6	53.6	83.2
					83.9	59.1	63.8
					115.6	68.1	93.4
					115.2	55.2	72.3
					115.9	77.1	58.1
					97.1	60.7	103.3
					117.8	56.4	56.4
					115.9	58.6	65.8
					123.4	57.2	59
					121.5	52.5	45.6
					110.3	59	103.9
					123.1	43.6	74.9
					74.3	73.4	31.1
					94.8	28.9	116.3
					127	43.5	118.2
					55.9	63	98.2
					115.8	46.9	79.1
					90	42	76.5
					112.3	75.5	63.4
					99.1	56	104.9
					98.6	45.7	61.7
					112.4	68	96.2
					121.7	54	63
					105.8	98.8	120.7
					102.9	99.7	114.3
					99.2	74.2	80.3
					101.2	68.1	86.6
					93.6	101.3	112.9
					121.6	65.9	104.5
					70	20.7	116.6
					118.6	53.1	107.1
					113.4	53.1	118.8
					111.4	65.9	56.8
					83.8	66.8	90.7
					87.2	70.4	59
					116.3	77.5	101.6
					93.6	83	49.6
					115.5	65.6	47
					101	91.3	93.1
					119.7	99.4	56.3
					117.4	51.2	113.2
					120.5	65.2
					78.7	109
					118.7	63.8
					105.3	41.8
					90.8	61.3
					75.6	85
					120.7	65.2
					105.5	72.6
					118.8	87.7
					115.7	96.2
					100.6	84.6
					100.6	59.2
					98.7	41
					111.6	43.7
					117.9	102.6
					104.1	91.7
					108.8	40.6
					121	18.5
					122.7	80.4
					119.7	70.3
					101	59
					103.6	76.6
					91.7	66.6
					122.1	88.9
					104.2	61.8
					118.4	52.1
					101.9	107.3
					84.8	68.1
					83.1	67.5
					100.3	42.7
					95.2	71.6
					98.5	67.7
					108.4	93.7
					71.6	66.4
					120.8	62.1
					117.4	74.5
					122.3	60.9
					65	64.6
					113.8	49.4
					100.1	41.9
					91.8	93.3
					97.2	74.3
					98.1	51.3
					108.4	53.1
					76.6	58.3
					86.8	57.7
					81	64.8
					100.6	95.9
					100.9	48.9
					84.7	85.6
					96.7	70.9
					107.2	56.3
					120.9	56.7
					96.7	54.5
					113.2	85.4
					106.4	31
					116	46.6
					85.6	45.8
					103.6	36.2
					111.3	65.8
					100	40.6
					108.8	49.8
					112.4	67.4
					109.7	49.4
					122.3	22
					108.4	87
					87	56.8
					112.4	74.7
					112.2	55.3
					104	97.1
					92.1	62.7
					117	55.3
					112.3	39.8
					111.5	57.5
					100.5	32.3
					111.8	51.8
					114.9	56.2
					121.1	77.4
					120.5	71.1
					100.5	82.2
					121.1	82.4
					122.2	89.8
					101.3	86.7
					111.7	46.1
					96.3	65.5
					120.3	80.5
					108.2	38.6
					114.4	40.5
					100.4	68.7
					101.5	41.8
					69.5	39.8
					72.3	43.5
					78.7	35.2
					83.8	40.6
					100.5	52.1
					114.8	68
					102.5	57.1
					93.4	44.7
					96.9	53.1
					108.4	47.9
					105.2	84.2
					115.8	46.5
					121	76
					106.9	93.2
					104	80.8
					104	53.7
					99.5	58.2
					68.8	48.8
					81.2	66.2
					113.5	44.8
					124.5	52.2
					84.5	87.3
					86.2	68
					84.7	63.3
					88.6	101.3
					103.4	70.5
					110.1	39.1
					109.1	59
					112.2	89.3
					88.6	76
					81.6	77.9
					77.6	64.9
					85.5	60.2
					64.1	74.1
					108.1	58.2
					112.2	20.6
					88.2	56.7
					84.4	63.4
					80.2
					87.3
					91.1
					77.1
					87
					80.5
					111.2
					70.7
					88.2
					50.3
					88.9
					85.4
					100.6
					82.7
					94.8
					82.6
					85.4
					61.6
					73.1
					124.3
					99.6
					108.6
					82.3
					108.6
					103.1
					114.8
					96.5
					86.8
					112
					122.2
					95.9
					86
					91.4
					105.5
					95
					85.8
					116.1
					75.3
					113.6
					96.8
					106.9
					122
					108.6
					110.2
					120.1
					105.8
					112.9
					97.2
					96.6
					114.1
					109.9

## Sheet: sFigure1
sFig1g	Immature
	-++	+++	FOP+	FOP-
	15	51	22	29
	19	42	16	26
	16	52	20	32

## Sheet: sFigure2
sFig2b	Central angle of CEP19			sFig2d	BB density (BBs/um2)			sFig2f	BB number per cell			sFig2g	Relative BF size
	ANKS1A+/+	ANKS1A-/-			ANKS1A+/+	ANKS1A-/-			ANKS1A+/+	ANKS1A-/-			ANKS1A+/+	ANKS1A-/-
	107.47	123.2			1.45585	1.48588			66	71			1.08066	1.11803
	121.915	46.251			1.35546	1.55538			67	53			1.05942	1.2824
	128.146	62.542			2.11249	1.53412			59	64			1.0968	1.40444
	125.839	74.588			1.68094	2.51253			63	61			0.868857	1.04597
	127.467	48.122			1.10125	1.61215			58	77			0.828508	1.14536
	130.249	25.425			1.21241	1.77425			67	63			1.0934	0.932142
	101.659	38.318			1.06645	1.7211			81	55			1.07301	1.15767
	124.8	77.726			1.68354	1.89087			64	62			0.705937	0.659465
	116.641	35.453			2.22413	2.20238			48	54			0.758994	0.869849
	139.857	55.602			1.47266	1.98071			58	64			0.621098	0.970934
	125.763	96.911			1.76926	2.4835			63	58			0.783628	0.805148
	90.593	91.157			1.98537	2.18769			56	63			0.847338	0.807838
	119.671	92.757			1.83876	2.35967			55	67			1.05177	1.01355
	119.6	28.533			2.0872	2.7877			70	76			0.890235	0.801608
	106.736	92.104			2.11799	2.77462			79	58			0.966687	1.18405
	123.545	66.382			2.14279	2.27002			54	65			1.06961	1.04772
	115.718	52.778			2.50459	2.41673			47	50			1.02997	1.10265
	127.633	100.697			2.27493	2.4268			55	48			0.821854	0.718439
	109.42	72.096			2.99756	2.03529			53	72			1.16065	0.795026
	131.724	61.75			2.26656	2.61164			50	61			1.10839	1.34614
	126.706	94.865			2.68948	2.94247			65	66			0.769187	1.10958
	118.273	43.895			2.20398	1.64753			65	50			0.938938	1.00652
	115.484	108.82			2.71935	1.28718			68	51			0.890519	1.1386
	108.176	78.733			2.35267	1.8138			54	62			0.964422	1.02238
	117.265	55.797			2.75072	1.77989			45	50			1.21069	0.815269
	143.696	49.135			2.25257	1.09764			69	46			1.24806	0.856323
	111.462	50.147			2.62537	2.02025			52	56			1.18281	1.36666
	134.296	10.011			1.9373	0.965536			59	48			1.12435	1.34668
	133.237	94.609			1.84568	2.60382			43	64			1.17474	1.40986
	132.467	48.11			2.2854	1.34425			80	40			1.07438	1.17764
	119.368	55.931			2.04568	1.574			73	53			1.08514	1.26508
	133.699	29.65			2.87864	1.26146			70	74			1.07042	1.35362
	105.516	47.419			2.2937	2.56822			72	54			1.31969	0.839693
	79.475	41.726			2.02181	1.9824			72	61			1.13539	1.07952
	114.924	83.971			2.39236	2.47565			56	55			1.30822	1.0219
	114.699	96.386			1.99072	2.06176			79	49			1.08443	1.33804
	115.994	33.554			1.73894	1.70978			70	79			1.07523	0.870981
	109.425	89.268			2.69865	2.26981			49	69			0.805714	1.42029
	106.124	101.203			1.6644	1.92503			49	71			1.07767	0.90949
	118.765	43.276			1.95571	1.76864			51	60			1.06947	1.02742
	108.752	39.785			1.41274	2.33613			66	50			0.950831	1.35985
	114.817	27.312			2.40175	2.048			62	60			0.981553	1.29656
	73.364	84.097			2.35344	1.92087			67	58			0.949698	1.41025
	96.284	82.373			1.9579	1.51506			72	63			1.04597	1.2245
	117.784	104.379			0.979259	1.98086			63	46			0.609913	1.38476
	118.617	86.749			1.15816	2.01013			49	57			0.734218	0.994295
	110.72	93.667			1.16501	2.1749			61	64			1.16702	1.14168
	105.709	100.403			1.14904	2.49331			78	74			0.85116	0.532754
	112.964	72.578			0.960485	2.08841			69				0.966404	0.714397
	95.733	63.435			1.36131	2.60354			56				1.17042	0.600994
	90.244	101.247			1.55237	1.79452			68				1.04654	0.617417
	141.205	74.825			1.29685	2.4741			57					0.640352
	96.646	112.439			1.32752	2.38369			50					0.777824
	104.52	119.763			1.77048	1.41526								0.696983
	118.617	33.163			1.29531	2.21044
	110.72	36			2.07289	1.71722
	120.98	79.87			1.68266	1.47979
	114.911	99.447			1.45765	1.97164
	137.426	83.38			2.76987	1.97126
	99.994	19.755			1.35574	1.98084
	95.989	70.035			1.71304	1.76062
	121.402	85.653			2.14434	1.98167
	126.66	45.13			1.87068	1.81535
	109.195	110.807			2.98746	1.69705
	128.555	58.782			1.88514	0.876451
	132.99	35.961			1.99324	2.94075
	125.631	73.876			1.5328	1.38243
	128.13	21.295				1.73144
	122.015	43.098				2.32804
	100.463	60.979				2.63322
	122.574	58.608				1.20866
	128.02	97.52				1.03991
	105.99	24.379				1.29748
	120.658	36.673				1.44546
	114.72	83.884				1.42813
	132.99	47.821				1.25604
	113.711	87.064
	112.256	24.379
	110.944	41.061
	122.847	24.298
	116.192	95.382
	127.867	27.598
	101.213	88.027
	119.325	46.036
	91.109	97.125
	115.865	28.88
	128.312	117.429
	102.03	88.679
	126.027	91.607
	120.377	25.931
	84.033	30.542
	109.417	75.567
	110.415	68.346
	100.008	29.88
	94.635	97.564
	121.758	29.125
	111.775	86.246
	120.649	116.094
	105.107	73.584
	128.112	43.639
	109.954	56.663
	127.493	46.173
	106.699	45.716
	93.564	25.568
	87.109	67.845
	112.682	69.644
	109.776	27.526
	113.336	30.851
	113.739	104.588
	117.57	62.71
	102.557	97.584
	110.038	63.2
	119.509	75.861
	97.701	21.319
	125.593	54.857
	135.204	106.906
	87.495	46.021
	141.398	60.263
	124.594	27.505
	103.012	70.172
	91.893	73.289
	109.603	46.152
	103.319	48.409
	104.52	25.129
	108.252	21.115
	117.181	66.982
	104.353	113.704
	82.334	39.441
	111.954	74.983
	120.301	66.659
	110.088	62.462
	116.361	73.023
	96.077	24.401
	115.856	121.93
	103.377	104.14
	105.548	99.932
	105.478	53.017
	102.351	59.362
	112.696	68.629
	118.344	57.92
	99.955	27.764
	73.072	31.47
	72.979	70.168
	95.82	55.112
	84.897	37.683
	110.843	53.927
	99.145	30.511
	123.924	78.828
	80.645	30.921
	89.736	69.584
	90.56	43.562
	108.118	85.099
	82.473	69.624
	108.435	57.848
	108.451	67.147
	59.411	46.498
	95.056	50.279
	102.161	83.66
	66.786	73.582
	121.412	39.016
	117.144	30.299
	106.754	81.733
	117.292	66.397
	72.684	44.345
	110.323	60.278
	90.741	93.71
	122.719	94.727
	110.472	70.56
	78.553	122.276
	85.247	104.036
	117.064	31.759
	102.144	85.068
	119.174	71.047
	112.433	99.462
	114.404	92.189
	113.633	89.863
	130.914	80.569
	113.555	77.246
	138.526	116.207
	133.315	78.448
	113.591	88.781
	126.416	36.87
	112.149	57.286
	145.163	81.835
	116.083	101.958
	105.47	73.343
	131.268	67.821
	124.963	87.345
	119.783	52.122
	107.082	56.083
	131.08	60.043
	110.376	25.23
	107.734	45.625
	123.999	66.142
	119.358	83.745
	116.605	85.601
	118.144	72.767
	92.84	69.185
	106.885	57.302
	106.435	107.977
	121.394	28.196
	111.98	19.233
	93.25	19.464
	100.787	67.932
	114.122	79.572
	102.575	100.398
	70.363	61.815
	118.348	54.407
	129.88	63.27
	142.338	30.932
	128.671	70.151
	105.715	83.19
	109.66	52.396
	105.098	64.448
	103.132	138.311
	73.526	65.583
	20.828	113.429
	107.882	44.242
	108.117	38.393
	124.495	96.572
	110.563	60.607
	91.296	103.83
	74.055	82.903
	106.806	65.152
	112.068	57.905
	121.629	51.389
	125.886	86.934
	92.814	38.713
	89.39	94.754
	90.172	39.438
	105.958	89.374
	92.401	28.526
	111.625	55.751
	112.317	72.715
	94.764	62.37
	111.723	49.914
	103.912	91.47
	71.757	77.82
	119.262	23.871
	87.335	84.087
	103.779	74.137
	113.424	34.074
	120.247	68.35
	98.453	95.845
	86.18	86.666
	103.613	61.95
	113.829	85.209
	112.574	107.497
	118.132	75.362
	123.694	78.51
	122.688	98.412
	129.772	79.891
	123.485	37.43
	112.442	90.813
		80.852
		84.46
		75.114
		103.316
		78.167
		73.53
		110.135
		107.601
		63.663
		94.337
		104.073
		85.739
		64.157
		106.264
		73.109
		39.367
		50.734
		26.621
		80.561
		86.619
		76.665
		80.811
		51.855
		90.824
		55.193
		71.718
		64.17
		43.877
		92.363
		110.879
		64.157

[truncated: 4 more sheets: sFigure3, sFigure4, sFigure5, sFigure7]
